# Supplementary material for: Where am I in virtual reality?
Source: PLoS One. 2018 Oct 10;13(10):e0204358. doi: 10.1371/journal.pone.0204358 (PMC6179224; doi:10.1371/journal.pone.0204358)
Supplement: S1 Dataset — (XLSX) [file pone.0204358.s002.xlsx]

## Sheet: PointingData_Merged_23Part
participant_anon_number	ParticipantAge	Gender	Handedness	HasStereovision	Bodyheight	Eyeheight	Chinheight	Shoulderheight	Hipheight	Interpupillarydistance	Facingdirection	TrialDelay	TrialNumber	BlockNumber	OriginHeight	SkewerDistance	IsSkewerstartingorientationup	IsSkewerAnimated	Angularspeed	Skewerlength	ChosenAngle	PointingHeightonBody	DeltaTime	ParticipantPitch
8	25	Female	Right	Yes	164	155	142	136	93	6.5	e	500	1	1	142	1.3	0	0	1	1	97.2845	158.618	9.34664	-11
8	25	Female	Right	Yes	164	155	142	136	93	6.5	e	500	2	1	155.667	1.3	1	0	1	1	90.0431	155.765	29.252	-14
8	25	Female	Right	Yes	164	155	142	136	93	6.5	e	500	3	1	155.667	1.3	0	0	1	1	89.7409	155.079	10.4932	-14
8	25	Female	Right	Yes	164	155	142	136	93	6.5	e	500	4	1	142	1.3	1	0	1	1	96.27	156.283	8.26619	-14
8	25	Female	Right	Yes	164	155	142	136	93	6.5	e	500	5	1	128.333	1.3	0	0	1	1	101.866	155.647	8.5732	-15
8	25	Female	Right	Yes	164	155	142	136	93	6.5	e	500	6	1	128.333	1.3	1	0	1	1	103.065	158.501	17.5598	-16
8	25	Female	Right	Yes	164	155	142	136	93	6.5	e	500	7	1	169.333	1.3	1	0	1	1	82.9511	153.259	8.67932	-18
8	25	Female	Right	Yes	164	155	142	136	93	6.5	e	500	8	1	114.667	1.3	0	0	1	1	112.385	168.21	15.5861	-18
8	25	Female	Right	Yes	164	155	142	136	93	6.5	e	500	9	1	114.667	1.3	1	0	1	1	108.775	158.858	22.1327	-20
8	25	Female	Right	Yes	164	155	142	136	93	6.5	e	500	10	1	169.333	1.3	0	0	1	1	81.7357	150.451	8.43985	-18
8	25	Female	Right	Yes	164	155	142	136	93	6.5	e	500	11	2	128.333	1.3	0	0	1	1	100.224	151.78	4.25318	-17
8	25	Female	Right	Yes	164	155	142	136	93	6.5	e	500	12	2	155.667	1.3	1	0	1	1	88.722	152.767	8.06634	-18
8	25	Female	Right	Yes	164	155	142	136	93	6.5	e	500	13	2	114.667	1.3	0	0	1	1	107.663	156.063	8.4933	-17
8	25	Female	Right	Yes	164	155	142	136	93	6.5	e	500	14	2	142	1.3	0	0	1	1	97.0981	158.188	6.30627	-17
8	25	Female	Right	Yes	164	155	142	136	93	6.5	e	500	15	2	114.667	1.3	1	0	1	1	113.357	170.806	12.6395	-16
8	25	Female	Right	Yes	164	155	142	136	93	6.5	e	500	16	2	142	1.3	1	0	1	1	95.7191	155.02	8.12025	-17
8	25	Female	Right	Yes	164	155	142	136	93	6.5	e	500	17	2	155.667	1.3	0	0	1	1	87.6852	150.412	5.45269	-17
8	25	Female	Right	Yes	164	155	142	136	93	6.5	e	500	18	2	128.333	1.3	1	0	1	1	106.543	166.946	7.7731	-18
8	25	Female	Right	Yes	164	155	142	136	93	6.5	e	500	19	2	169.333	1.3	0	0	1	1	81.8568	150.732	3.65319	-18
8	25	Female	Right	Yes	164	155	142	136	93	6.5	e	500	20	2	169.333	1.3	1	0	1	1	82.5953	152.439	6.27993	-17
8	25	Female	Right	Yes	164	155	142	136	93	6.5	e	500	21	3	142	1.3	0	0	1	1	97.3959	158.875	5.97344	-17
8	25	Female	Right	Yes	164	155	142	136	93	6.5	e	500	22	3	114.667	1.3	1	0	1	1	110.49	163.246	8.98607	-17
8	25	Female	Right	Yes	164	155	142	136	93	6.5	e	500	23	3	114.667	1.3	0	0	1	1	108.182	157.364	6.02642	-17
8	25	Female	Right	Yes	164	155	142	136	93	6.5	e	500	24	3	155.667	1.3	1	0	1	1	88.6403	152.581	3.69323	-18
8	25	Female	Right	Yes	164	155	142	136	93	6.5	e	500	25	3	169.333	1.3	1	0	1	1	79.7799	145.896	3.87988	-18
8	25	Female	Right	Yes	164	155	142	136	93	6.5	e	500	26	3	142	1.3	1	0	1	1	96.5967	157.034	4.79983	-18
8	25	Female	Right	Yes	164	155	142	136	93	6.5	e	500	27	3	155.667	1.3	0	0	1	1	86.9551	148.751	6.97319	-18
8	25	Female	Right	Yes	164	155	142	136	93	6.5	e	500	28	3	169.333	1.3	0	0	1	1	79.8767	146.122	3.18655	-17
8	25	Female	Right	Yes	164	155	142	136	93	6.5	e	500	29	3	128.333	1.3	0	0	1	1	101.198	154.069	6.47967	-17
8	25	Female	Right	Yes	164	155	142	136	93	6.5	e	500	30	3	128.333	1.3	1	0	1	1	99.8752	150.964	5.6933	-17
8	25	Female	Right	Yes	164	155	142	136	93	6.5	e	500	31	4	169.333	1.3	0	0	1	1	79.1136	144.331	3.82655	-16
8	25	Female	Right	Yes	164	155	142	136	93	6.5	e	500	32	4	155.667	1.3	0	0	1	1	87.7389	150.534	6.29317	-17
8	25	Female	Right	Yes	164	155	142	136	93	6.5	e	500	33	4	142	1.3	1	0	1	1	96.0729	155.831	4.87978	-17
8	25	Female	Right	Yes	164	155	142	136	93	6.5	e	500	34	4	169.333	1.3	1	0	1	1	81.6006	150.138	7.93311	-17
8	25	Female	Right	Yes	164	155	142	136	93	6.5	e	500	35	4	142	1.3	0	0	1	1	96.8832	157.693	9.10638	-19
8	25	Female	Right	Yes	164	155	142	136	93	6.5	e	500	36	4	114.667	1.3	0	0	1	1	107.967	156.822	6.39973	-19
8	25	Female	Right	Yes	164	155	142	136	93	6.5	e	500	37	4	114.667	1.3	1	0	1	1	107.327	155.224	4.99999	-19
8	25	Female	Right	Yes	164	155	142	136	93	6.5	e	500	38	4	128.333	1.3	0	0	1	1	101.201	154.075	6.67976	-19
8	25	Female	Right	Yes	164	155	142	136	93	6.5	e	500	39	4	155.667	1.3	1	0	1	1	85.1611	144.661	4.50643	-19
8	25	Female	Right	Yes	164	155	142	136	93	6.5	e	500	40	4	128.333	1.3	1	0	1	1	102.374	156.854	4.32027	-19
8	25	Female	Right	Yes	164	155	142	136	93	6.5	e	500	41	5	142	1.3	0	0	1	1	89.7082	141.338	4.46673	-19
8	25	Female	Right	Yes	164	155	142	136	93	6.5	e	500	42	5	169.333	1.3	1	0	1	1	82.1764	151.471	3.89255	-19
8	25	Female	Right	Yes	164	155	142	136	93	6.5	e	500	43	5	128.333	1.3	1	0	1	1	101.859	155.632	6.8132	-19
8	25	Female	Right	Yes	164	155	142	136	93	6.5	e	500	44	5	155.667	1.3	1	0	1	1	88.1786	151.533	4.29358	-20
8	25	Female	Right	Yes	164	155	142	136	93	6.5	e	500	45	5	169.333	1.3	0	0	1	1	84.337	156.442	4.05274	-19
8	25	Female	Right	Yes	164	155	142	136	93	6.5	e	500	46	5	128.333	1.3	0	0	1	1	101.715	155.29	4.54712	-19
8	25	Female	Right	Yes	164	155	142	136	93	6.5	e	500	47	5	114.667	1.3	1	0	1	1	112.011	167.219	3.89266	-18
8	25	Female	Right	Yes	164	155	142	136	93	6.5	e	500	48	5	142	1.3	1	0	1	1	95.3899	154.266	3.59992	-18
8	25	Female	Right	Yes	164	155	142	136	93	6.5	e	500	49	5	155.667	1.3	0	0	1	1	89.1138	153.656	4.35985	-18
8	25	Female	Right	Yes	164	155	142	136	93	6.5	e	500	50	5	114.667	1.3	0	0	1	1	113.049	169.981	4.51986	-18
8	25	Female	Right	Yes	164	155	142	136	93	6.5	e	500	51	6	155.667	1.3	1	0	1	1	88.7339	152.794	7.14652	-18
8	25	Female	Right	Yes	164	155	142	136	93	6.5	e	500	52	6	142	1.3	0	0	1	1	100.524	166.151	6.05309	-18
8	25	Female	Right	Yes	164	155	142	136	93	6.5	e	500	53	6	169.333	1.3	0	0	1	1	82.1974	151.52	12.3464	-18
8	25	Female	Right	Yes	164	155	142	136	93	6.5	e	500	54	6	142	1.3	1	0	1	1	96.6452	157.145	6.45297	-18
8	25	Female	Right	Yes	164	155	142	136	93	6.5	e	500	55	6	128.333	1.3	0	0	1	1	101.595	155.007	5.91978	-18
8	25	Female	Right	Yes	164	155	142	136	93	6.5	e	500	56	6	114.667	1.3	1	0	1	1	110.077	162.182	4.75986	-19
8	25	Female	Right	Yes	164	155	142	136	93	6.5	e	500	57	6	128.333	1.3	1	0	1	1	102.859	158.01	4.17328	-18
8	25	Female	Right	Yes	164	155	142	136	93	6.5	e	500	58	6	169.333	1.3	1	0	1	1	79.3706	144.936	5.69314	-20
8	25	Female	Right	Yes	164	155	142	136	93	6.5	e	500	59	6	155.667	1.3	0	0	1	1	86.7758	148.343	7.49302	-20
8	25	Female	Right	Yes	164	155	142	136	93	6.5	e	500	60	6	114.667	1.3	0	0	1	1	106.881	154.116	6.85378	-19
8	25	Female	Right	Yes	164	155	142	136	93	6.5	e	500	61	7	142	1.3	1	0	1	1	95.2704	153.992	5.07923	-19
8	25	Female	Right	Yes	164	155	142	136	93	6.5	e	500	62	7	155.667	1.3	0	0	1	1	87.8359	150.754	10.7997	-19
8	25	Female	Right	Yes	164	155	142	136	93	6.5	e	500	63	7	114.667	1.3	1	0	1	1	108.757	158.813	5.93307	-19
8	25	Female	Right	Yes	164	155	142	136	93	6.5	e	500	64	7	128.333	1.3	1	0	1	1	102.431	156.989	5.01325	-20
8	25	Female	Right	Yes	164	155	142	136	93	6.5	e	500	65	7	114.667	1.3	0	0	1	1	112.81	169.341	5.13317	-20
8	25	Female	Right	Yes	164	155	142	136	93	6.5	e	500	66	7	128.333	1.3	0	0	1	1	98.7656	148.379	4.61319	-19
8	25	Female	Right	Yes	164	155	142	136	93	6.5	e	500	67	7	155.667	1.3	1	0	1	1	86.7834	148.361	5.70673	-19
8	25	Female	Right	Yes	164	155	142	136	93	6.5	e	500	68	7	169.333	1.3	1	0	1	1	81.6585	150.272	4.74639	-20
8	25	Female	Right	Yes	164	155	142	136	93	6.5	e	500	69	7	142	1.3	0	0	1	1	95.3537	154.183	5.24036	-19
8	25	Female	Right	Yes	164	155	142	136	93	6.5	e	500	70	7	169.333	1.3	0	0	1	1	81.6	150.137	5.19969	-19
8	25	Female	Right	Yes	164	155	142	136	93	6.5	e	500	71	8	142	1.3	0	0	1	1	95.1051	153.614	5.43933	-18
8	25	Female	Right	Yes	164	155	142	136	93	6.5	e	500	72	8	155.667	1.3	0	0	1	1	87.4239	149.818	3.8405	-18
8	25	Female	Right	Yes	164	155	142	136	93	6.5	e	500	73	8	114.667	1.3	0	0	1	1	108.088	157.127	3.87934	-19
8	25	Female	Right	Yes	164	155	142	136	93	6.5	e	500	74	8	128.333	1.3	1	0	1	1	102.038	156.055	4.31989	-19
8	25	Female	Right	Yes	164	155	142	136	93	6.5	e	500	75	8	155.667	1.3	1	0	1	1	89.2968	154.071	3.95992	-19
8	25	Female	Right	Yes	164	155	142	136	93	6.5	e	500	76	8	142	1.3	1	0	1	1	93.7021	150.411	5.17311	-20
8	25	Female	Right	Yes	164	155	142	136	93	6.5	e	500	77	8	169.333	1.3	0	0	1	1	80.3244	147.169	5.14657	-19
8	25	Female	Right	Yes	164	155	142	136	93	6.5	e	500	78	8	169.333	1.3	1	0	1	1	81.5155	149.941	3.1999	-20
8	25	Female	Right	Yes	164	155	142	136	93	6.5	e	500	79	8	114.667	1.3	1	0	1	1	108.954	159.314	4.93315	-19
8	25	Female	Right	Yes	164	155	142	136	93	6.5	e	500	80	8	128.333	1.3	0	0	1	1	100.341	152.054	6.1865	-20
8	25	Female	Right	Yes	164	155	142	136	93	6.5	e	500	81	9	155.667	1.3	0	0	1	1	88.7217	152.766	5.60014	-20
8	25	Female	Right	Yes	164	155	142	136	93	6.5	e	500	82	9	114.667	1.3	1	0	1	1	109.142	159.79	4.34614	-20
8	25	Female	Right	Yes	164	155	142	136	93	6.5	e	500	83	9	169.333	1.3	1	0	1	1	85.0532	158.081	5.41318	-19
8	25	Female	Right	Yes	164	155	142	136	93	6.5	e	500	84	9	169.333	1.3	0	0	1	1	81.979	151.014	8.41302	-20
8	25	Female	Right	Yes	164	155	142	136	93	6.5	e	500	85	9	128.333	1.3	0	0	1	1	101.266	154.23	5.16034	-20
8	25	Female	Right	Yes	164	155	142	136	93	6.5	e	500	86	9	155.667	1.3	1	0	1	1	89.1243	153.68	3.73319	-20
8	25	Female	Right	Yes	164	155	142	136	93	6.5	e	500	87	9	142	1.3	0	0	1	1	94.4675	152.157	5.01276	-19
8	25	Female	Right	Yes	164	155	142	136	93	6.5	e	500	88	9	114.667	1.3	0	0	1	1	107.333	155.239	3.75998	-20
8	25	Female	Right	Yes	164	155	142	136	93	6.5	e	500	89	9	142	1.3	1	0	1	1	94.9202	153.191	3.34653	-20
8	25	Female	Right	Yes	164	155	142	136	93	6.5	e	500	90	9	128.333	1.3	1	0	1	1	102.005	155.978	3.03989	-19
8	25	Female	Right	Yes	164	155	142	136	93	6.5	e	500	91	10	114.667	1.3	1	0	1	1	107.806	156.42	5.95977	-20
8	25	Female	Right	Yes	164	155	142	136	93	6.5	e	500	92	10	169.333	1.3	1	0	1	1	82.4423	152.085	7.34687	-21
8	25	Female	Right	Yes	164	155	142	136	93	6.5	e	500	93	10	169.333	1.3	0	0	1	1	81.8857	150.798	5.15946	-21
8	25	Female	Right	Yes	164	155	142	136	93	6.5	e	500	94	10	142	1.3	0	0	1	1	95.099	153.6	3.77359	-20
8	25	Female	Right	Yes	164	155	142	136	93	6.5	e	500	95	10	114.667	1.3	0	0	1	1	110.124	162.302	3.34615	-20
8	25	Female	Right	Yes	164	155	142	136	93	6.5	e	500	96	10	128.333	1.3	1	0	1	1	104.057	160.884	4.3332	-20
8	25	Female	Right	Yes	164	155	142	136	93	6.5	e	500	97	10	155.667	1.3	0	0	1	1	86.1145	146.837	6.19978	-21
8	25	Female	Right	Yes	164	155	142	136	93	6.5	e	500	98	10	155.667	1.3	1	0	1	1	90.4459	156.679	4.14661	-21
8	25	Female	Right	Yes	164	155	142	136	93	6.5	e	500	99	10	128.333	1.3	0	0	1	1	105.936	165.454	7.34637	-21
8	25	Female	Right	Yes	164	155	142	136	93	6.5	e	500	100	10	142	1.3	1	0	1	1	94.2772	151.723	3.79992	-21
92	26	Female	Right	Yes	165	154	145	135	93	6.5	e	500	1	1	145	1.3	1	0	1	1	91.494	148.391	9.33302	-4
92	26	Female	Right	Yes	165	154	145	135	93	6.5	e	500	2	1	172.5	1.3	1	0	1	1	83.8153	158.413	9.57303	-1
92	26	Female	Right	Yes	165	154	145	135	93	6.5	e	500	3	1	131.25	1.3	1	0	1	1	98.1684	149.91	8.55978	-2
92	26	Female	Right	Yes	165	154	145	135	93	6.5	e	500	4	1	172.5	1.3	0	0	1	1	79.3244	147.994	5.79978	4
92	26	Female	Right	Yes	165	154	145	135	93	6.5	e	500	5	1	145	1.3	0	0	1	1	89.3347	143.49	7.7731	-1
92	26	Female	Right	Yes	165	154	145	135	93	6.5	e	500	6	1	131.25	1.3	0	0	1	1	99.2658	152.459	7.75971	-2
92	26	Female	Right	Yes	165	154	145	135	93	6.5	e	500	7	1	158.75	1.3	1	0	1	1	84.8166	146.957	4.32002	-1
92	26	Female	Right	Yes	165	154	145	135	93	6.5	e	500	8	1	117.5	1.3	0	0	1	1	106.668	156.424	5.31983	-1
92	26	Female	Right	Yes	165	154	145	135	93	6.5	e	500	9	1	117.5	1.3	1	0	1	1	106.894	156.982	3.57358	-1
92	26	Female	Right	Yes	165	154	145	135	93	6.5	e	500	10	1	158.75	1.3	0	0	1	1	80.5123	137.024	4.13328	-1
92	26	Female	Right	Yes	165	154	145	135	93	6.5	e	500	11	2	158.75	1.3	1	0	1	1	82.1871	140.912	8.69261	3
92	26	Female	Right	Yes	165	154	145	135	93	6.5	e	500	12	2	117.5	1.3	0	0	1	1	100.771	142.23	4.8798	0
92	26	Female	Right	Yes	165	154	145	135	93	6.5	e	500	13	2	131.25	1.3	0	0	1	1	97.8656	149.209	6.18645	0
92	26	Female	Right	Yes	165	154	145	135	93	6.5	e	500	14	2	145	1.3	1	0	1	1	89.5271	143.927	4.42645	1
92	26	Female	Right	Yes	165	154	145	135	93	6.5	e	500	15	2	131.25	1.3	1	0	1	1	99.2602	152.446	3.75993	2
92	26	Female	Right	Yes	165	154	145	135	93	6.5	e	500	16	2	172.5	1.3	1	0	1	1	72.9616	132.66	3.85372	2
92	26	Female	Right	Yes	165	154	145	135	93	6.5	e	500	17	2	117.5	1.3	1	0	1	1	102.814	147.069	7.03934	1
92	26	Female	Right	Yes	165	154	145	135	93	6.5	e	500	18	2	172.5	1.3	0	0	1	1	75.9585	139.987	5.50643	3
92	26	Female	Right	Yes	165	154	145	135	93	6.5	e	500	19	2	145	1.3	0	0	1	1	89.0394	142.82	4.82659	1
92	26	Female	Right	Yes	165	154	145	135	93	6.5	e	500	20	2	158.75	1.3	0	0	1	1	83.1521	143.138	4.61313	2
92	26	Female	Right	Yes	165	154	145	135	93	6.5	e	500	21	3	131.25	1.3	1	0	1	1	100.945	156.389	3.05324	2
92	26	Female	Right	Yes	165	154	145	135	93	6.5	e	500	22	3	158.75	1.3	0	0	1	1	85.3613	148.202	2.81324	1
92	26	Female	Right	Yes	165	154	145	135	93	6.5	e	500	23	3	172.5	1.3	1	0	1	1	84.8083	160.688	2.69328	2
92	26	Female	Right	Yes	165	154	145	135	93	6.5	e	500	24	3	158.75	1.3	1	0	1	1	85.4603	148.428	3.59987	1
92	26	Female	Right	Yes	165	154	145	135	93	6.5	e	500	25	3	145	1.3	0	0	1	1	94.6722	155.624	3.14655	1
92	26	Female	Right	Yes	165	154	145	135	93	6.5	e	500	26	3	117.5	1.3	1	0	1	1	104.705	151.617	4.26657	2
92	26	Female	Right	Yes	165	154	145	135	93	6.5	e	500	27	3	172.5	1.3	0	0	1	1	77.7464	144.266	7.61313	2
92	26	Female	Right	Yes	165	154	145	135	93	6.5	e	500	28	3	117.5	1.3	0	0	1	1	106.915	157.033	3.53315	1
92	26	Female	Right	Yes	165	154	145	135	93	6.5	e	500	29	3	145	1.3	1	0	1	1	91.6237	148.685	2.82705	2
92	26	Female	Right	Yes	165	154	145	135	93	6.5	e	500	30	3	131.25	1.3	0	0	1	1	100.199	154.638	4.05275	1
92	26	Female	Right	Yes	165	154	145	135	93	6.5	e	500	31	4	145	1.3	1	0	1	1	92.9204	151.632	2.73323	1
92	26	Female	Right	Yes	165	154	145	135	93	6.5	e	500	32	4	172.5	1.3	0	0	1	1	80.2003	150.046	5.21361	4
92	26	Female	Right	Yes	165	154	145	135	93	6.5	e	500	33	4	172.5	1.3	1	0	1	1	82.2982	154.919	4.88009	3
92	26	Female	Right	Yes	165	154	145	135	93	6.5	e	500	34	4	158.75	1.3	0	0	1	1	86.4604	150.709	3.81254	3
92	26	Female	Right	Yes	165	154	145	135	93	6.5	e	500	35	4	131.25	1.3	1	0	1	1	97.5766	148.542	2.75993	3
92	26	Female	Right	Yes	165	154	145	135	93	6.5	e	500	36	4	145	1.3	0	0	1	1	93.8332	153.71	3.36019	2
92	26	Female	Right	Yes	165	154	145	135	93	6.5	e	500	37	4	158.75	1.3	1	0	1	1	87.5738	153.242	3.77293	5
92	26	Female	Right	Yes	165	154	145	135	93	6.5	e	500	38	4	117.5	1.3	0	0	1	1	103.855	149.564	5.41315	2
92	26	Female	Right	Yes	165	154	145	135	93	6.5	e	500	39	4	131.25	1.3	0	0	1	1	98.7284	151.209	4.93321	3
92	26	Female	Right	Yes	165	154	145	135	93	6.5	e	500	40	4	117.5	1.3	1	0	1	1	112.133	170.374	3.28109	2
92	26	Female	Right	Yes	165	154	145	135	93	6.5	e	500	41	5	145	1.3	0	0	1	1	91.0124	147.297	4.02542	2
92	26	Female	Right	Yes	165	154	145	135	93	6.5	e	500	42	5	158.75	1.3	0	0	1	1	87.18	152.346	4.59976	4
92	26	Female	Right	Yes	165	154	145	135	93	6.5	e	500	43	5	117.5	1.3	1	0	1	1	108.802	161.76	4.47996	4
92	26	Female	Right	Yes	165	154	145	135	93	6.5	e	500	44	5	145	1.3	1	0	1	1	97.5918	162.327	4.63987	4
92	26	Female	Right	Yes	165	154	145	135	93	6.5	e	500	45	5	117.5	1.3	0	0	1	1	107.861	159.392	9.81297	4
92	26	Female	Right	Yes	165	154	145	135	93	6.5	e	500	46	5	172.5	1.3	1	0	1	1	81.1344	152.222	3.31987	5
92	26	Female	Right	Yes	165	154	145	135	93	6.5	e	500	47	5	131.25	1.3	1	0	1	1	100.8	156.049	4.32037	4
92	26	Female	Right	Yes	165	154	145	135	93	6.5	e	500	48	5	172.5	1.3	0	0	1	1	81.9034	154.006	3.31947	4
92	26	Female	Right	Yes	165	154	145	135	93	6.5	e	500	49	5	131.25	1.3	0	0	1	1	102.612	160.337	3.15985	4
92	26	Female	Right	Yes	165	154	145	135	93	6.5	e	500	50	5	158.75	1.3	1	0	1	1	87.6051	153.313	6.93302	5
92	26	Female	Right	Yes	165	154	145	135	93	6.5	e	500	51	6	145	1.3	0	0	1	1	95.3273	157.122	4.58704	4
92	26	Female	Right	Yes	165	154	145	135	93	6.5	e	500	52	6	158.75	1.3	0	0	1	1	86.1971	150.109	3.89274	5
92	26	Female	Right	Yes	165	154	145	135	93	6.5	e	500	53	6	131.25	1.3	1	0	1	1	100.057	154.306	3.27987	5
92	26	Female	Right	Yes	165	154	145	135	93	6.5	e	500	54	6	117.5	1.3	0	0	1	1	108.109	160.012	4.94654	4
92	26	Female	Right	Yes	165	154	145	135	93	6.5	e	500	55	6	158.75	1.3	1	0	1	1	88.4012	155.121	5.26654	5
92	26	Female	Right	Yes	165	154	145	135	93	6.5	e	500	56	6	131.25	1.3	0	0	1	1	106.511	169.784	4.7865	2
92	26	Female	Right	Yes	165	154	145	135	93	6.5	e	500	57	6	145	1.3	1	0	1	1	92.6346	150.982	5.61317	2
92	26	Female	Right	Yes	165	154	145	135	93	6.5	e	500	58	6	172.5	1.3	1	0	1	1	77.6082	143.937	5.1865	4
92	26	Female	Right	Yes	165	154	145	135	93	6.5	e	500	59	6	172.5	1.3	0	0	1	1	75.7345	139.447	4.58659	4
92	26	Female	Right	Yes	165	154	145	135	93	6.5	e	500	60	6	117.5	1.3	1	0	1	1	106.249	155.389	4.97373	3
92	26	Female	Right	Yes	165	154	145	135	93	6.5	e	500	61	7	131.25	1.3	1	0	1	1	99.965	154.091	4.54597	2
92	26	Female	Right	Yes	165	154	145	135	93	6.5	e	500	62	7	158.75	1.3	0	0	1	1	88.8987	156.251	3.70652	2
92	26	Female	Right	Yes	165	154	145	135	93	6.5	e	500	63	7	145	1.3	0	0	1	1	94.8837	156.108	3.2801	3
92	26	Female	Right	Yes	165	154	145	135	93	6.5	e	500	64	7	172.5	1.3	0	0	1	1	77.7087	144.176	5.1333	3
92	26	Female	Right	Yes	165	154	145	135	93	6.5	e	500	65	7	158.75	1.3	1	0	1	1	86.6302	151.095	6.6666	4
92	26	Female	Right	Yes	165	154	145	135	93	6.5	e	500	66	7	172.5	1.3	1	0	1	1	78.564	146.202	3.49275	5
92	26	Female	Right	Yes	165	154	145	135	93	6.5	e	500	67	7	117.5	1.3	1	0	1	1	106.499	156.006	3.90703	4
92	26	Female	Right	Yes	165	154	145	135	93	6.5	e	500	68	7	117.5	1.3	0	0	1	1	104.377	150.824	2.8794	2
92	26	Female	Right	Yes	165	154	145	135	93	6.5	e	500	69	7	145	1.3	1	0	1	1	91.2829	147.911	2.55988	3
92	26	Female	Right	Yes	165	154	145	135	93	6.5	e	500	70	7	131.25	1.3	0	0	1	1	101.297	157.22	3.3333	3
92	26	Female	Right	Yes	165	154	145	135	93	6.5	e	500	71	8	131.25	1.3	1	0	1	1	104.476	164.813	4.05316	2
92	26	Female	Right	Yes	165	154	145	135	93	6.5	e	500	72	8	158.75	1.3	1	0	1	1	86.4912	150.779	4.62657	2
92	26	Female	Right	Yes	165	154	145	135	93	6.5	e	500	73	8	117.5	1.3	0	0	1	1	107.714	159.024	3.09324	2
92	26	Female	Right	Yes	165	154	145	135	93	6.5	e	500	74	8	131.25	1.3	0	0	1	1	107.277	171.683	4.6666	2
92	26	Female	Right	Yes	165	154	145	135	93	6.5	e	500	75	8	145	1.3	0	0	1	1	99.5071	166.771	4.9731	2
92	26	Female	Right	Yes	165	154	145	135	93	6.5	e	500	76	8	145	1.3	1	0	1	1	98.1531	163.625	2.95996	2
92	26	Female	Right	Yes	165	154	145	135	93	6.5	e	500	77	8	172.5	1.3	0	0	1	1	82.2159	154.729	4.37316	4
92	26	Female	Right	Yes	165	154	145	135	93	6.5	e	500	78	8	172.5	1.3	1	0	1	1	87.8962	167.725	2.9333	4
92	26	Female	Right	Yes	165	154	145	135	93	6.5	e	500	79	8	117.5	1.3	1	0	1	1	105.954	154.665	7.33306	3
92	26	Female	Right	Yes	165	154	145	135	93	6.5	e	500	80	8	158.75	1.3	0	0	1	1	85.2833	148.024	5.46645	2
92	26	Female	Right	Yes	165	154	145	135	93	6.5	e	500	81	9	158.75	1.3	1	0	1	1	85.1533	147.727	4.29323	3
92	26	Female	Right	Yes	165	154	145	135	93	6.5	e	500	82	9	172.5	1.3	0	0	1	1	80.1587	149.949	3.07996	3
92	26	Female	Right	Yes	165	154	145	135	93	6.5	e	500	83	9	145	1.3	1	0	1	1	96.3115	159.379	4.01312	3
92	26	Female	Right	Yes	165	154	145	135	93	6.5	e	500	84	9	158.75	1.3	0	0	1	1	90.6372	160.196	2.37332	2
92	26	Female	Right	Yes	165	154	145	135	93	6.5	e	500	85	9	117.5	1.3	0	0	1	1	110.592	166.342	2.54654	1
92	26	Female	Right	Yes	165	154	145	135	93	6.5	e	500	86	9	117.5	1.3	1	0	1	1	109.834	164.389	3.13324	1
92	26	Female	Right	Yes	165	154	145	135	93	6.5	e	500	87	9	131.25	1.3	1	0	1	1	99.4485	152.885	2.6799	2
92	26	Female	Right	Yes	165	154	145	135	93	6.5	e	500	88	9	145	1.3	0	0	1	1	95.2237	156.885	2.34665	1
92	26	Female	Right	Yes	165	154	145	135	93	6.5	e	500	89	9	131.25	1.3	0	0	1	1	107.099	171.241	2.14692	-1
92	26	Female	Right	Yes	165	154	145	135	93	6.5	e	500	90	9	172.5	1.3	1	0	1	1	76.7935	141.993	3.91959	2
92	26	Female	Right	Yes	165	154	145	135	93	6.5	e	500	91	10	131.25	1.3	0	0	1	1	105.706	167.807	2.54686	1
92	26	Female	Right	Yes	165	154	145	135	93	6.5	e	500	92	10	158.75	1.3	0	0	1	1	90.3247	159.487	2.91956	2
92	26	Female	Right	Yes	165	154	145	135	93	6.5	e	500	93	10	117.5	1.3	1	0	1	1	106.567	156.173	2.86659	1
92	26	Female	Right	Yes	165	154	145	135	93	6.5	e	500	94	10	172.5	1.3	1	0	1	1	79.4993	148.404	2.81373	1
92	26	Female	Right	Yes	165	154	145	135	93	6.5	e	500	95	10	131.25	1.3	1	0	1	1	97.5693	148.525	2.42609	1
92	26	Female	Right	Yes	165	154	145	135	93	6.5	e	500	96	10	158.75	1.3	1	0	1	1	88.0238	154.264	2.22675	2
92	26	Female	Right	Yes	165	154	145	135	93	6.5	e	500	97	10	117.5	1.3	0	0	1	1	105.744	154.149	3.08041	2
92	26	Female	Right	Yes	165	154	145	135	93	6.5	e	500	98	10	172.5	1.3	0	0	1	1	78.947	147.106	2.46632	2
92	26	Female	Right	Yes	165	154	145	135	93	6.5	e	500	99	10	145	1.3	0	0	1	1	86.651	137.393	2.67956	2
92	26	Female	Right	Yes	165	154	145	135	93	6.5	e	500	100	10	145	1.3	1	0	1	1	93.5927	153.162	2.41322	1
64	20	Female	Right	Yes	166	152	141	134	87	6.5	e	500	1	1	113.333	1.3	1	0	1	1	101.12	138.885	15.2129	6
64	20	Female	Right	Yes	166	152	141	134	87	6.5	e	500	2	1	113.333	1.3	0	0	1	1	101.481	139.738	7.91976	7
64	20	Female	Right	Yes	166	152	141	134	87	6.5	e	500	3	1	141	1.3	0	0	1	1	94.4855	151.198	9.66638	7
64	20	Female	Right	Yes	166	152	141	134	87	6.5	e	500	4	1	168.667	1.3	0	0	1	1	83.5954	154.074	6.33311	8
64	20	Female	Right	Yes	166	152	141	134	87	6.5	e	500	5	1	127.167	1.3	0	0	1	1	102.978	157.126	6.10687	7
64	20	Female	Right	Yes	166	152	141	134	87	6.5	e	500	6	1	127.167	1.3	1	0	1	1	102.073	154.971	6.42616	8
64	20	Female	Right	Yes	166	152	141	134	87	6.5	e	500	7	1	154.833	1.3	0	0	1	1	90.4722	155.905	4.3332	8
64	20	Female	Right	Yes	166	152	141	134	87	6.5	e	500	8	1	168.667	1.3	1	0	1	1	83.3742	153.566	7.59971	8
64	20	Female	Right	Yes	166	152	141	134	87	6.5	e	500	9	1	154.833	1.3	1	0	1	1	88.3493	151.087	4.34655	8
64	20	Female	Right	Yes	166	152	141	134	87	6.5	e	500	10	1	141	1.3	1	0	1	1	97.7859	158.775	7.1731	9
64	20	Female	Right	Yes	166	152	141	134	87	6.5	e	500	11	2	113.333	1.3	1	0	1	1	108.252	156.207	7.09312	8
64	20	Female	Right	Yes	166	152	141	134	87	6.5	e	500	12	2	141	1.3	1	0	1	1	93.1261	148.1	4.98641	9
64	20	Female	Right	Yes	166	152	141	134	87	6.5	e	500	13	2	141	1.3	0	0	1	1	92.422	146.499	7.17377	9
64	20	Female	Right	Yes	166	152	141	134	87	6.5	e	500	14	2	127.167	1.3	0	0	1	1	102.246	155.383	8.30577	9
64	20	Female	Right	Yes	166	152	141	134	87	6.5	e	500	15	2	113.333	1.3	0	0	1	1	107.018	153.123	8.74647	9
64	20	Female	Right	Yes	166	152	141	134	87	6.5	e	500	16	2	127.167	1.3	1	0	1	1	101.298	153.139	4.78651	10
64	20	Female	Right	Yes	166	152	141	134	87	6.5	e	500	17	2	154.833	1.3	0	0	1	1	86.7108	147.362	6.17313	11
64	20	Female	Right	Yes	166	152	141	134	87	6.5	e	500	18	2	154.833	1.3	1	0	1	1	86.2033	146.206	6.14644	10
64	20	Female	Right	Yes	166	152	141	134	87	6.5	e	500	19	2	168.667	1.3	1	0	1	1	86.5644	160.862	3.44036	10
64	20	Female	Right	Yes	166	152	141	134	87	6.5	e	500	20	2	168.667	1.3	0	0	1	1	86.0471	159.684	5.42613	11
64	20	Female	Right	Yes	166	152	141	134	87	6.5	e	500	21	3	141	1.3	0	0	1	1	96.7053	156.284	4.33314	11
64	20	Female	Right	Yes	166	152	141	134	87	6.5	e	500	22	3	113.333	1.3	0	0	1	1	109.603	159.632	6.44029	10
64	20	Female	Right	Yes	166	152	141	134	87	6.5	e	500	23	3	113.333	1.3	1	0	1	1	112.912	168.278	3.22608	10
64	20	Female	Right	Yes	166	152	141	134	87	6.5	e	500	24	3	154.833	1.3	0	0	1	1	88.4301	151.27	4.09319	10
64	20	Female	Right	Yes	166	152	141	134	87	6.5	e	500	25	3	154.833	1.3	1	0	1	1	93.9622	163.838	2.74708	10
64	20	Female	Right	Yes	166	152	141	134	87	6.5	e	500	26	3	127.167	1.3	0	0	1	1	106.844	166.524	5.9726	11
64	20	Female	Right	Yes	166	152	141	134	87	6.5	e	500	27	3	127.167	1.3	1	0	1	1	106.323	165.237	4.93325	10
64	20	Female	Right	Yes	166	152	141	134	87	6.5	e	500	28	3	168.667	1.3	1	0	1	1	84.0271	155.065	8.22682	12
64	20	Female	Right	Yes	166	152	141	134	87	6.5	e	500	29	3	141	1.3	1	0	1	1	94.7058	151.701	6.01274	11
64	20	Female	Right	Yes	166	152	141	134	87	6.5	e	500	30	3	168.667	1.3	0	0	1	1	81.1654	148.461	4.94652	12
64	20	Female	Right	Yes	166	152	141	134	87	6.5	e	500	31	4	127.167	1.3	1	0	1	1	103.858	159.237	4.5598	12
64	20	Female	Right	Yes	166	152	141	134	87	6.5	e	500	32	4	141	1.3	1	0	1	1	98.4688	160.356	4.19993	12
64	20	Female	Right	Yes	166	152	141	134	87	6.5	e	500	33	4	168.667	1.3	1	0	1	1	79.525	144.631	8.8397	10
64	20	Female	Right	Yes	166	152	141	134	87	6.5	e	500	34	4	154.833	1.3	0	0	1	1	86.8791	147.745	4.33322	12
64	20	Female	Right	Yes	166	152	141	134	87	6.5	e	500	35	4	127.167	1.3	0	0	1	1	102.664	156.378	3.8532	12
64	20	Female	Right	Yes	166	152	141	134	87	6.5	e	500	36	4	113.333	1.3	0	0	1	1	113.53	169.941	9.63973	12
64	20	Female	Right	Yes	166	152	141	134	87	6.5	e	500	37	4	141	1.3	0	0	1	1	97.1737	157.362	3.28037	13
64	20	Female	Right	Yes	166	152	141	134	87	6.5	e	500	38	4	154.833	1.3	1	0	1	1	89.1938	153.004	6.85261	12
64	20	Female	Right	Yes	166	152	141	134	87	6.5	e	500	39	4	113.333	1.3	1	0	1	1	106.324	151.407	4.68034	12
64	20	Female	Right	Yes	166	152	141	134	87	6.5	e	500	40	4	168.667	1.3	0	0	1	1	84.753	156.728	5.07938	12
64	20	Female	Right	Yes	166	152	141	134	87	6.5	e	500	41	5	168.667	1.3	0	0	1	1	77.4599	139.751	6.14654	12
64	20	Female	Right	Yes	166	152	141	134	87	6.5	e	500	42	5	141	1.3	1	0	1	1	95.5185	153.56	4.57365	11
64	20	Female	Right	Yes	166	152	141	134	87	6.5	e	500	43	5	113.333	1.3	1	0	1	1	108.347	156.446	2.89271	12
64	20	Female	Right	Yes	166	152	141	134	87	6.5	e	500	44	5	127.167	1.3	1	0	1	1	96.7738	142.608	6.26646	12
64	20	Female	Right	Yes	166	152	141	134	87	6.5	e	500	45	5	168.667	1.3	1	0	1	1	81.6412	149.565	3.35988	12
64	20	Female	Right	Yes	166	152	141	134	87	6.5	e	500	46	5	113.333	1.3	0	0	1	1	113.833	170.759	4.25324	12
64	20	Female	Right	Yes	166	152	141	134	87	6.5	e	500	47	5	154.833	1.3	1	0	1	1	89.8166	154.417	4.51987	11
64	20	Female	Right	Yes	166	152	141	134	87	6.5	e	500	48	5	141	1.3	0	0	1	1	94.17	150.478	5.07983	13
64	20	Female	Right	Yes	166	152	141	134	87	6.5	e	500	49	5	154.833	1.3	0	0	1	1	88.5739	151.597	4.81309	12
64	20	Female	Right	Yes	166	152	141	134	87	6.5	e	500	50	5	127.167	1.3	0	0	1	1	99.1746	148.163	2.5333	12
64	20	Female	Right	Yes	166	152	141	134	87	6.5	e	500	51	6	154.833	1.3	0	0	1	1	87.5226	149.209	3.51994	13
64	20	Female	Right	Yes	166	152	141	134	87	6.5	e	500	52	6	154.833	1.3	1	0	1	1	87.2156	148.511	5.16028	12
64	20	Female	Right	Yes	166	152	141	134	87	6.5	e	500	53	6	113.333	1.3	1	0	1	1	113.842	170.783	4.90606	13
64	20	Female	Right	Yes	166	152	141	134	87	6.5	e	500	54	6	113.333	1.3	0	0	1	1	110.267	161.337	2.29367	13
64	20	Female	Right	Yes	166	152	141	134	87	6.5	e	500	55	6	127.167	1.3	1	0	1	1	101.74	154.182	6.74604	12
64	20	Female	Right	Yes	166	152	141	134	87	6.5	e	500	56	6	141	1.3	1	0	1	1	96.2968	155.345	3.2666	11
64	20	Female	Right	Yes	166	152	141	134	87	6.5	e	500	57	6	168.667	1.3	0	0	1	1	83.8437	154.644	5.27986	12
64	20	Female	Right	Yes	166	152	141	134	87	6.5	e	500	58	6	141	1.3	0	0	1	1	94.3471	150.882	4.22653	12
64	20	Female	Right	Yes	166	152	141	134	87	6.5	e	500	59	6	168.667	1.3	1	0	1	1	83.6546	154.21	5.11981	11
64	20	Female	Right	Yes	166	152	141	134	87	6.5	e	500	60	6	127.167	1.3	0	0	1	1	104.496	160.778	4.71993	10
64	20	Female	Right	Yes	166	152	141	134	87	6.5	e	500	61	7	154.833	1.3	1	0	1	1	90.4562	155.868	3.44026	12
64	20	Female	Right	Yes	166	152	141	134	87	6.5	e	500	62	7	127.167	1.3	0	0	1	1	99.69	149.365	3.91943	11
64	20	Female	Right	Yes	166	152	141	134	87	6.5	e	500	63	7	154.833	1.3	0	0	1	1	85.4086	144.393	5.03989	10
64	20	Female	Right	Yes	166	152	141	134	87	6.5	e	500	64	7	168.667	1.3	1	0	1	1	77.6888	140.296	3.35988	11
64	20	Female	Right	Yes	166	152	141	134	87	6.5	e	500	65	7	127.167	1.3	1	0	1	1	98.9968	147.749	4.90655	11
64	20	Female	Right	Yes	166	152	141	134	87	6.5	e	500	66	7	141	1.3	0	0	1	1	92.5781	146.853	4.75981	12
64	20	Female	Right	Yes	166	152	141	134	87	6.5	e	500	67	7	113.333	1.3	1	0	1	1	106.381	151.548	3.99995	12
64	20	Female	Right	Yes	166	152	141	134	87	6.5	e	500	68	7	113.333	1.3	0	0	1	1	107.921	155.375	3.91977	12
64	20	Female	Right	Yes	166	152	141	134	87	6.5	e	500	69	7	168.667	1.3	0	0	1	1	81.4986	149.235	5.85316	11
64	20	Female	Right	Yes	166	152	141	134	87	6.5	e	500	70	7	141	1.3	1	0	1	1	95.3862	153.257	3.65327	12
64	20	Female	Right	Yes	166	152	141	134	87	6.5	e	500	71	8	113.333	1.3	0	0	1	1	113.871	170.863	4.02647	11
64	20	Female	Right	Yes	166	152	141	134	87	6.5	e	500	72	8	127.167	1.3	0	0	1	1	106.25	165.058	2.43997	12
64	20	Female	Right	Yes	166	152	141	134	87	6.5	e	500	73	8	141	1.3	0	0	1	1	90.4858	142.102	3.19996	11
64	20	Female	Right	Yes	166	152	141	134	87	6.5	e	500	74	8	141	1.3	1	0	1	1	93.3818	148.682	6.17304	12
64	20	Female	Right	Yes	166	152	141	134	87	6.5	e	500	75	8	168.667	1.3	1	0	1	1	75.8941	135.999	3.05328	13
64	20	Female	Right	Yes	166	152	141	134	87	6.5	e	500	76	8	127.167	1.3	1	0	1	1	97.7136	144.775	4.71991	12
64	20	Female	Right	Yes	166	152	141	134	87	6.5	e	500	77	8	154.833	1.3	1	0	1	1	79.4234	130.559	3.33323	12
64	20	Female	Right	Yes	166	152	141	134	87	6.5	e	500	78	8	168.667	1.3	0	0	1	1	79.0672	143.555	3.22653	12
64	20	Female	Right	Yes	166	152	141	134	87	6.5	e	500	79	8	154.833	1.3	0	0	1	1	83.8294	140.778	2.59984	11
64	20	Female	Right	Yes	166	152	141	134	87	6.5	e	500	80	8	113.333	1.3	1	0	1	1	105.294	148.883	4.78658	11
64	20	Female	Right	Yes	166	152	141	134	87	6.5	e	500	81	9	113.333	1.3	0	0	1	1	105.855	150.256	5.79972	11
64	20	Female	Right	Yes	166	152	141	134	87	6.5	e	500	82	9	168.667	1.3	0	0	1	1	75.4502	134.926	3.98662	11
64	20	Female	Right	Yes	166	152	141	134	87	6.5	e	500	83	9	168.667	1.3	1	0	1	1	68.8829	118.459	3.26655	10
64	20	Female	Right	Yes	166	152	141	134	87	6.5	e	500	84	9	127.167	1.3	1	0	1	1	95.6892	140.118	3.62655	10
64	20	Female	Right	Yes	166	152	141	134	87	6.5	e	500	85	9	154.833	1.3	0	0	1	1	81.8474	136.21	3.45325	12
64	20	Female	Right	Yes	166	152	141	134	87	6.5	e	500	86	9	141	1.3	1	0	1	1	88.7828	138.238	4.29368	11
64	20	Female	Right	Yes	166	152	141	134	87	6.5	e	500	87	9	141	1.3	0	0	1	1	84.4763	128.428	4.47936	10
64	20	Female	Right	Yes	166	152	141	134	87	6.5	e	500	88	9	127.167	1.3	0	0	1	1	99.7205	149.436	4.39982	10
64	20	Female	Right	Yes	166	152	141	134	87	6.5	e	500	89	9	113.333	1.3	1	0	1	1	108.347	156.445	3.43993	11
64	20	Female	Right	Yes	166	152	141	134	87	6.5	e	500	90	9	154.833	1.3	1	0	1	1	84.4922	142.298	5.70645	11
64	20	Female	Right	Yes	166	152	141	134	87	6.5	e	500	91	10	113.333	1.3	1	0	1	1	106.955	152.966	2.41331	11
64	20	Female	Right	Yes	166	152	141	134	87	6.5	e	500	92	10	154.833	1.3	0	0	1	1	75.7683	121.862	3.98653	11
64	20	Female	Right	Yes	166	152	141	134	87	6.5	e	500	93	10	141	1.3	0	0	1	1	89.0602	138.867	3.6533	11
64	20	Female	Right	Yes	166	152	141	134	87	6.5	e	500	94	10	127.167	1.3	1	0	1	1	96.2091	141.31	3.59979	10
64	20	Female	Right	Yes	166	152	141	134	87	6.5	e	500	95	10	168.667	1.3	0	0	1	1	70.1379	121.705	4.34653	11
64	20	Female	Right	Yes	166	152	141	134	87	6.5	e	500	96	10	127.167	1.3	0	0	1	1	93.0009	133.982	2.81329	11
64	20	Female	Right	Yes	166	152	141	134	87	6.5	e	500	97	10	168.667	1.3	1	0	1	1	75.4437	134.91	3.17325	11
64	20	Female	Right	Yes	166	152	141	134	87	6.5	e	500	98	10	154.833	1.3	1	0	1	1	79.6864	131.176	2.26657	10
64	20	Female	Right	Yes	166	152	141	134	87	6.5	e	500	99	10	141	1.3	1	0	1	1	86.5262	133.108	2.5732	11
64	20	Female	Right	Yes	166	152	141	134	87	6.5	e	500	100	10	113.333	1.3	0	0	1	1	110.226	161.232	3.97328	10
9	46	Female	Right	Yes	168	156	146	139	90	6.5	e	500	1	1	160	1.3	1	0	1	1	86.9067	152.975	94.3569	-5
9	46	Female	Right	Yes	168	156	146	139	90	6.5	e	500	2	1	174	1.3	0	0	1	1	75.5805	140.575	22.4393	-2
9	46	Female	Right	Yes	168	156	146	139	90	6.5	e	500	3	1	146	1.3	1	0	1	1	94.6557	156.587	16.8929	-6
9	46	Female	Right	Yes	168	156	146	139	90	6.5	e	500	4	1	174	1.3	1	0	1	1	79.2349	149.283	4.46649	-6
9	46	Female	Right	Yes	168	156	146	139	90	6.5	e	500	5	1	132	1.3	0	0	1	1	100.885	156.999	12.5997	-6
9	46	Female	Right	Yes	168	156	146	139	90	6.5	e	500	6	1	118	1.3	1	0	1	1	103.012	148.042	11.0262	-8
9	46	Female	Right	Yes	168	156	146	139	90	6.5	e	500	7	1	160	1.3	0	0	1	1	84.2441	146.896	5.37323	-7
9	46	Female	Right	Yes	168	156	146	139	90	6.5	e	500	8	1	146	1.3	0	0	1	1	87.7807	140.962	4.37326	-7
9	46	Female	Right	Yes	168	156	146	139	90	6.5	e	500	9	1	132	1.3	1	0	1	1	103.683	163.649	4.73305	-7
9	46	Female	Right	Yes	168	156	146	139	90	6.5	e	500	10	1	118	1.3	0	0	1	1	107.739	159.584	5.6266	-7
9	46	Female	Right	Yes	168	156	146	139	90	6.5	e	500	11	2	174	1.3	0	0	1	1	79.5297	149.976	6.06652	-8
9	46	Female	Right	Yes	168	156	146	139	90	6.5	e	500	12	2	146	1.3	1	0	1	1	98.676	165.837	6.2802	-7
9	46	Female	Right	Yes	168	156	146	139	90	6.5	e	500	13	2	174	1.3	1	0	1	1	78.9965	148.722	13.6125	-7
9	46	Female	Right	Yes	168	156	146	139	90	6.5	e	500	14	2	132	1.3	0	0	1	1	96.1597	146.03	6.53313	-8
9	46	Female	Right	Yes	168	156	146	139	90	6.5	e	500	15	2	118	1.3	0	0	1	1	110.058	165.465	8.85359	-9
9	46	Female	Right	Yes	168	156	146	139	90	6.5	e	500	16	2	160	1.3	0	0	1	1	87.7585	154.912	7.83921	-9
9	46	Female	Right	Yes	168	156	146	139	90	6.5	e	500	17	2	132	1.3	1	0	1	1	99.3378	153.376	34.6657	-1
9	46	Female	Right	Yes	168	156	146	139	90	6.5	e	500	18	2	146	1.3	0	0	1	1	92.477	151.624	11.1601	-8
9	46	Female	Right	Yes	168	156	146	139	90	6.5	e	500	19	2	160	1.3	1	0	1	1	89.6534	159.214	14.2923	-8
9	46	Female	Right	Yes	168	156	146	139	90	6.5	e	500	20	2	118	1.3	1	0	1	1	111.173	168.354	7.14652	-8
9	46	Female	Right	Yes	168	156	146	139	90	6.5	e	500	21	3	118	1.3	0	0	1	1	102.185	146.071	4.13315	-9
9	46	Female	Right	Yes	168	156	146	139	90	6.5	e	500	22	3	118	1.3	1	0	1	1	108.025	160.302	8.79973	-8
9	46	Female	Right	Yes	168	156	146	139	90	6.5	e	500	23	3	146	1.3	0	0	1	1	93.8571	154.765	5.45321	-8
9	46	Female	Right	Yes	168	156	146	139	90	6.5	e	500	24	3	146	1.3	1	0	1	1	98.1929	164.717	5.22642	-8
9	46	Female	Right	Yes	168	156	146	139	90	6.5	e	500	25	3	160	1.3	1	0	1	1	91.1828	162.684	6.45318	-9
9	46	Female	Right	Yes	168	156	146	139	90	6.5	e	500	26	3	160	1.3	0	0	1	1	86.9254	153.017	5.03984	-8
9	46	Female	Right	Yes	168	156	146	139	90	6.5	e	500	27	3	132	1.3	1	0	1	1	102.694	161.282	9.74633	-10
9	46	Female	Right	Yes	168	156	146	139	90	6.5	e	500	28	3	132	1.3	0	0	1	1	112.237	185.15	9.34649	-12
9	46	Female	Right	Yes	168	156	146	139	90	6.5	e	500	29	3	174	1.3	0	0	1	1	82.3598	156.561	8.74641	-11
9	46	Female	Right	Yes	168	156	146	139	90	6.5	e	500	30	3	174	1.3	1	0	1	1	79.6562	150.272	9.54688	-11
9	46	Female	Right	Yes	168	156	146	139	90	6.5	e	500	31	4	132	1.3	0	0	1	1	101.84	159.254	10.4924	-12
9	46	Female	Right	Yes	168	156	146	139	90	6.5	e	500	32	4	146	1.3	1	0	1	1	97.2344	162.502	5.77368	-11
9	46	Female	Right	Yes	168	156	146	139	90	6.5	e	500	33	4	174	1.3	0	0	1	1	82.8824	157.767	9.2125	-10
9	46	Female	Right	Yes	168	156	146	139	90	6.5	e	500	34	4	160	1.3	0	0	1	1	90.3283	160.745	8.75978	-10
9	46	Female	Right	Yes	168	156	146	139	90	6.5	e	500	35	4	160	1.3	1	0	1	1	87.5414	154.418	9.99969	-11
9	46	Female	Right	Yes	168	156	146	139	90	6.5	e	500	36	4	146	1.3	0	0	1	1	93.8966	154.855	6.74639	-11
9	46	Female	Right	Yes	168	156	146	139	90	6.5	e	500	37	4	132	1.3	1	0	1	1	104.371	165.309	13.4802	-11
9	46	Female	Right	Yes	168	156	146	139	90	6.5	e	500	38	4	118	1.3	0	0	1	1	110.936	167.736	7.06635	-11
9	46	Female	Right	Yes	168	156	146	139	90	6.5	e	500	39	4	174	1.3	1	0	1	1	87.9873	169.431	8.59977	-10
9	46	Female	Right	Yes	168	156	146	139	90	6.5	e	500	40	4	118	1.3	1	0	1	1	108.064	160.399	9.89254	-11
9	46	Female	Right	Yes	168	156	146	139	90	6.5	e	500	41	5	146	1.3	1	0	1	1	90.3649	146.828	9.79976	-11
9	46	Female	Right	Yes	168	156	146	139	90	6.5	e	500	42	5	174	1.3	1	0	1	1	82.3264	156.484	9.57306	-11
9	46	Female	Right	Yes	168	156	146	139	90	6.5	e	500	43	5	132	1.3	0	0	1	1	99.6017	153.992	8.37294	-11
9	46	Female	Right	Yes	168	156	146	139	90	6.5	e	500	44	5	118	1.3	0	0	1	1	108.96	162.661	9.62656	-11
9	46	Female	Right	Yes	168	156	146	139	90	6.5	e	500	45	5	146	1.3	0	0	1	1	91.0367	148.352	11.5329	-11
9	46	Female	Right	Yes	168	156	146	139	90	6.5	e	500	46	5	160	1.3	0	0	1	1	89.0992	157.956	15.6528	-11
9	46	Female	Right	Yes	168	156	146	139	90	6.5	e	500	47	5	174	1.3	0	0	1	1	85.4647	163.688	11.8396	-11
9	46	Female	Right	Yes	168	156	146	139	90	6.5	e	500	48	5	132	1.3	1	0	1	1	100.853	156.922	11.3201	-13
9	46	Female	Right	Yes	168	156	146	139	90	6.5	e	500	49	5	160	1.3	1	0	1	1	85.3655	149.462	13.9997	-12
9	46	Female	Right	Yes	168	156	146	139	90	6.5	e	500	50	5	118	1.3	1	0	1	1	105.23	153.392	11.7724	-13
9	46	Female	Right	Yes	168	156	146	139	90	6.5	e	500	51	6	174	1.3	0	0	1	1	80.0161	151.115	12.653	-12
9	46	Female	Right	Yes	168	156	146	139	90	6.5	e	500	52	6	118	1.3	1	0	1	1	106.595	156.741	17.4794	-16
9	46	Female	Right	Yes	168	156	146	139	90	6.5	e	500	53	6	132	1.3	0	0	1	1	100.745	156.669	10.573	-14
9	46	Female	Right	Yes	168	156	146	139	90	6.5	e	500	54	6	118	1.3	0	0	1	1	106.538	156.602	8.61306	-14
9	46	Female	Right	Yes	168	156	146	139	90	6.5	e	500	55	6	146	1.3	0	0	1	1	93.3693	153.654	10.1463	-14
9	46	Female	Right	Yes	168	156	146	139	90	6.5	e	500	56	6	160	1.3	1	0	1	1	89.4456	158.742	11.8796	-13
9	46	Female	Right	Yes	168	156	146	139	90	6.5	e	500	57	6	146	1.3	1	0	1	1	92.9701	152.745	15.6263	-12
9	46	Female	Right	Yes	168	156	146	139	90	6.5	e	500	58	6	174	1.3	1	0	1	1	82.0654	155.881	9.89297	-11
9	46	Female	Right	Yes	168	156	146	139	90	6.5	e	500	59	6	160	1.3	0	0	1	1	89.3332	158.487	7.13312	-10
9	46	Female	Right	Yes	168	156	146	139	90	6.5	e	500	60	6	132	1.3	1	0	1	1	100.87	156.963	17.9328	-11
9	46	Female	Right	Yes	168	156	146	139	90	6.5	e	500	61	7	146	1.3	0	0	1	1	95.773	159.143	6.31979	-8
9	46	Female	Right	Yes	168	156	146	139	90	6.5	e	500	62	7	118	1.3	0	0	1	1	105.53	154.125	6.3198	-9
9	46	Female	Right	Yes	168	156	146	139	90	6.5	e	500	63	7	174	1.3	1	0	1	1	82.6475	157.226	8.85361	-7
9	46	Female	Right	Yes	168	156	146	139	90	6.5	e	500	64	7	132	1.3	0	0	1	1	102.652	161.182	7.71928	-10
9	46	Female	Right	Yes	168	156	146	139	90	6.5	e	500	65	7	174	1.3	0	0	1	1	82.1453	156.066	7.02642	-8
9	46	Female	Right	Yes	168	156	146	139	90	6.5	e	500	66	7	118	1.3	1	0	1	1	110.774	167.314	6.41313	-9
9	46	Female	Right	Yes	168	156	146	139	90	6.5	e	500	67	7	160	1.3	0	0	1	1	90.2832	160.643	5.67982	-9
9	46	Female	Right	Yes	168	156	146	139	90	6.5	e	500	68	7	160	1.3	1	0	1	1	90.3928	160.891	6.85308	-12
9	46	Female	Right	Yes	168	156	146	139	90	6.5	e	500	69	7	146	1.3	1	0	1	1	94.3016	155.778	9.05304	-9
9	46	Female	Right	Yes	168	156	146	139	90	6.5	e	500	70	7	132	1.3	1	0	1	1	100.09	155.133	7.79977	-10
9	46	Female	Right	Yes	168	156	146	139	90	6.5	e	500	71	8	146	1.3	1	0	1	1	92.7919	152.34	13.0663	-11
9	46	Female	Right	Yes	168	156	146	139	90	6.5	e	500	72	8	160	1.3	0	0	1	1	86.2735	151.533	8.17301	-9
9	46	Female	Right	Yes	168	156	146	139	90	6.5	e	500	73	8	118	1.3	0	0	1	1	107.666	159.403	5.65333	-11
9	46	Female	Right	Yes	168	156	146	139	90	6.5	e	500	74	8	132	1.3	1	0	1	1	102.4	160.583	10.1863	-11
9	46	Female	Right	Yes	168	156	146	139	90	6.5	e	500	75	8	118	1.3	1	0	1	1	108.23	160.818	9.5735	-10
9	46	Female	Right	Yes	168	156	146	139	90	6.5	e	500	76	8	132	1.3	0	0	1	1	103.032	162.088	7.53292	-9
9	46	Female	Right	Yes	168	156	146	139	90	6.5	e	500	77	8	160	1.3	1	0	1	1	87.5169	154.362	5.81281	-9
9	46	Female	Right	Yes	168	156	146	139	90	6.5	e	500	78	8	174	1.3	0	0	1	1	80.1344	151.392	5.95981	-9
9	46	Female	Right	Yes	168	156	146	139	90	6.5	e	500	79	8	146	1.3	0	0	1	1	94.9744	157.315	4.89346	-8
9	46	Female	Right	Yes	168	156	146	139	90	6.5	e	500	80	8	174	1.3	1	0	1	1	81.9408	155.593	10.2665	-8
9	46	Female	Right	Yes	168	156	146	139	90	6.5	e	500	81	9	146	1.3	1	0	1	1	95.5658	158.668	5.5595	-10
9	46	Female	Right	Yes	168	156	146	139	90	6.5	e	500	82	9	118	1.3	1	0	1	1	109.781	164.755	6.35979	-9
9	46	Female	Right	Yes	168	156	146	139	90	6.5	e	500	83	9	118	1.3	0	0	1	1	106.161	155.672	4.74693	-9
9	46	Female	Right	Yes	168	156	146	139	90	6.5	e	500	84	9	146	1.3	0	0	1	1	93.3134	153.526	3.51937	-9
9	46	Female	Right	Yes	168	156	146	139	90	6.5	e	500	85	9	174	1.3	0	0	1	1	81.3277	154.172	5.46662	-8
9	46	Female	Right	Yes	168	156	146	139	90	6.5	e	500	86	9	160	1.3	0	0	1	1	88.3145	156.175	6.95972	-9
9	46	Female	Right	Yes	168	156	146	139	90	6.5	e	500	87	9	132	1.3	1	0	1	1	101.021	157.32	10.3202	-12
9	46	Female	Right	Yes	168	156	146	139	90	6.5	e	500	88	9	132	1.3	0	0	1	1	99.837	154.541	2.85277	-10
9	46	Female	Right	Yes	168	156	146	139	90	6.5	e	500	89	9	174	1.3	1	0	1	1	78.9547	148.624	7.94693	-10
9	46	Female	Right	Yes	168	156	146	139	90	6.5	e	500	90	9	160	1.3	1	0	1	1	88.3045	156.152	5.49265	-10
9	46	Female	Right	Yes	168	156	146	139	90	6.5	e	500	91	10	160	1.3	1	0	1	1	82.8782	143.757	6.55984	-11
9	46	Female	Right	Yes	168	156	146	139	90	6.5	e	500	92	10	160	1.3	0	0	1	1	86.3387	151.681	5.98642	-10
9	46	Female	Right	Yes	168	156	146	139	90	6.5	e	500	93	10	146	1.3	1	0	1	1	94.9317	157.217	6.4532	-10
9	46	Female	Right	Yes	168	156	146	139	90	6.5	e	500	94	10	132	1.3	0	0	1	1	99.5535	153.879	6.81301	-11
9	46	Female	Right	Yes	168	156	146	139	90	6.5	e	500	95	10	146	1.3	0	0	1	1	93.4164	153.761	4.42708	-10
9	46	Female	Right	Yes	168	156	146	139	90	6.5	e	500	96	10	118	1.3	0	0	1	1	106.542	156.612	5.70599	-10
9	46	Female	Right	Yes	168	156	146	139	90	6.5	e	500	97	10	174	1.3	1	0	1	1	84.0989	160.563	7.06648	-9
9	46	Female	Right	Yes	168	156	146	139	90	6.5	e	500	98	10	118	1.3	1	0	1	1	107.208	158.262	9.31961	-8
9	46	Female	Right	Yes	168	156	146	139	90	6.5	e	500	99	10	132	1.3	1	0	1	1	101.698	158.917	5.91986	-8
9	46	Female	Right	Yes	168	156	146	139	90	6.5	e	500	100	10	174	1.3	0	0	1	1	81.9973	155.724	6.6932	-5
32	35	Female	Left	Yes	162	150	139	130	81	6.5	e	500	1	1	125.5	1.3	1	0	1	1	99.5711	147.42	41.9987	-6
32	35	Female	Left	Yes	162	150	139	130	81	6.5	e	500	2	1	139	1.3	0	0	1	1	93.2425	146.365	6.29327	-4
32	35	Female	Left	Yes	162	150	139	130	81	6.5	e	500	3	1	112	1.3	0	0	1	1	109.748	158.669	8.43962	-8
32	35	Female	Left	Yes	162	150	139	130	81	6.5	e	500	4	1	125.5	1.3	0	0	1	1	101.113	151.035	7.14651	-8
32	35	Female	Left	Yes	162	150	139	130	81	6.5	e	500	5	1	152.5	1.3	0	0	1	1	86.0069	143.425	6.55977	-1
32	35	Female	Left	Yes	162	150	139	130	81	6.5	e	500	6	1	112	1.3	1	0	1	1	108.846	156.373	5.75981	-5
32	35	Female	Left	Yes	162	150	139	130	81	6.5	e	500	7	1	166	1.3	1	0	1	1	78.7968	140.252	5.35987	-2
32	35	Female	Left	Yes	162	150	139	130	81	6.5	e	500	8	1	152.5	1.3	1	0	1	1	83.0125	136.567	7.98634	-3
32	35	Female	Left	Yes	162	150	139	130	81	6.5	e	500	9	1	166	1.3	0	0	1	1	77.6716	137.588	5.1465	0
32	35	Female	Left	Yes	162	150	139	130	81	6.5	e	500	10	1	139	1.3	1	0	1	1	93.3006	146.497	7.01316	-3
32	35	Female	Left	Yes	162	150	139	130	81	6.5	e	500	11	2	152.5	1.3	1	0	1	1	85.8102	142.977	5.7598	-2
32	35	Female	Left	Yes	162	150	139	130	81	6.5	e	500	12	2	166	1.3	1	0	1	1	75.3756	132.078	12.8929	0
32	35	Female	Left	Yes	162	150	139	130	81	6.5	e	500	13	2	112	1.3	0	0	1	1	104.516	145.658	6.58652	-9
32	35	Female	Left	Yes	162	150	139	130	81	6.5	e	500	14	2	125.5	1.3	1	0	1	1	102.304	153.854	4.70697	-7
32	35	Female	Left	Yes	162	150	139	130	81	6.5	e	500	15	2	125.5	1.3	0	0	1	1	98.3847	144.661	3.86642	-8
32	35	Female	Left	Yes	162	150	139	130	81	6.5	e	500	16	2	139	1.3	0	0	1	1	94.7073	149.705	6.4928	-4
32	35	Female	Left	Yes	162	150	139	130	81	6.5	e	500	17	2	166	1.3	0	0	1	1	77.717	137.696	13.5329	0
32	35	Female	Left	Yes	162	150	139	130	81	6.5	e	500	18	2	139	1.3	1	0	1	1	95.7306	152.046	11.0263	-2
32	35	Female	Left	Yes	162	150	139	130	81	6.5	e	500	19	2	152.5	1.3	0	0	1	1	87.2477	146.25	12.8934	0
32	35	Female	Left	Yes	162	150	139	130	81	6.5	e	500	20	2	112	1.3	1	0	1	1	107.608	153.257	13.2391	-6
32	35	Female	Left	Yes	162	150	139	130	81	6.5	e	500	21	3	139	1.3	1	0	1	1	92.7796	145.312	7.61313	-2
32	35	Female	Left	Yes	162	150	139	130	81	6.5	e	500	22	3	112	1.3	0	0	1	1	106.323	150.071	4.83982	-6
32	35	Female	Left	Yes	162	150	139	130	81	6.5	e	500	23	3	152.5	1.3	0	0	1	1	87.6147	147.085	7.57367	-1
32	35	Female	Left	Yes	162	150	139	130	81	6.5	e	500	24	3	139	1.3	0	0	1	1	97.3299	155.722	4.90592	-2
32	35	Female	Left	Yes	162	150	139	130	81	6.5	e	500	25	3	112	1.3	1	0	1	1	107.141	152.095	14.0796	-6
32	35	Female	Left	Yes	162	150	139	130	81	6.5	e	500	26	3	125.5	1.3	1	0	1	1	101.93	152.967	6.19972	-4
32	35	Female	Left	Yes	162	150	139	130	81	6.5	e	500	27	3	152.5	1.3	1	0	1	1	85.2203	141.63	3.39993	-3
32	35	Female	Left	Yes	162	150	139	130	81	6.5	e	500	28	3	166	1.3	1	0	1	1	75.0918	131.39	4.51986	-3
32	35	Female	Left	Yes	162	150	139	130	81	6.5	e	500	29	3	125.5	1.3	0	0	1	1	98.2153	144.269	7.34647	-5
32	35	Female	Left	Yes	162	150	139	130	81	6.5	e	500	30	3	166	1.3	0	0	1	1	80.8641	145.094	4.31997	-3
32	35	Female	Left	Yes	162	150	139	130	81	6.5	e	500	31	4	125.5	1.3	1	0	1	1	100.789	150.273	7.17301	-4
32	35	Female	Left	Yes	162	150	139	130	81	6.5	e	500	32	4	112	1.3	0	0	1	1	107.489	152.961	8.59966	-8
32	35	Female	Left	Yes	162	150	139	130	81	6.5	e	500	33	4	166	1.3	1	0	1	1	82.2519	148.312	8.95977	4
32	35	Female	Left	Yes	162	150	139	130	81	6.5	e	500	34	4	125.5	1.3	0	0	1	1	102.607	154.575	8.27978	-2
32	35	Female	Left	Yes	162	150	139	130	81	6.5	e	500	35	4	152.5	1.3	1	0	1	1	86.5146	144.582	5.75979	2
32	35	Female	Left	Yes	162	150	139	130	81	6.5	e	500	36	4	139	1.3	0	0	1	1	92.1054	143.779	2.59996	0
32	35	Female	Left	Yes	162	150	139	130	81	6.5	e	500	37	4	152.5	1.3	0	0	1	1	90.6922	154.071	4.73313	2
32	35	Female	Left	Yes	162	150	139	130	81	6.5	e	500	38	4	139	1.3	1	0	1	1	96.2726	153.289	7.12032	1
32	35	Female	Left	Yes	162	150	139	130	81	6.5	e	500	39	4	166	1.3	0	0	1	1	79.9155	142.88	6.62603	3
32	35	Female	Left	Yes	162	150	139	130	81	6.5	e	500	40	4	112	1.3	1	0	1	1	114.5	171.244	5.62648	0
32	35	Female	Left	Yes	162	150	139	130	81	6.5	e	500	41	5	139	1.3	1	0	1	1	94.7928	149.9	5.95975	1
32	35	Female	Left	Yes	162	150	139	130	81	6.5	e	500	42	5	112	1.3	1	0	1	1	107.342	152.596	5.52041	-4
32	35	Female	Left	Yes	162	150	139	130	81	6.5	e	500	43	5	125.5	1.3	0	0	1	1	101.85	152.776	6.94581	-5
32	35	Female	Left	Yes	162	150	139	130	81	6.5	e	500	44	5	152.5	1.3	0	0	1	1	88.4026	148.875	10.3064	0
32	35	Female	Left	Yes	162	150	139	130	81	6.5	e	500	45	5	166	1.3	0	0	1	1	76.7513	135.392	5.33311	1
32	35	Female	Left	Yes	162	150	139	130	81	6.5	e	500	46	5	112	1.3	0	0	1	1	106.045	149.387	9.17318	-3
32	35	Female	Left	Yes	162	150	139	130	81	6.5	e	500	47	5	139	1.3	0	0	1	1	93.3239	146.55	6.81301	-1
32	35	Female	Left	Yes	162	150	139	130	81	6.5	e	500	48	5	152.5	1.3	1	0	1	1	88.9733	150.17	4.67977	3
32	35	Female	Left	Yes	162	150	139	130	81	6.5	e	500	49	5	125.5	1.3	1	0	1	1	100.152	148.777	7.6805	0
32	35	Female	Left	Yes	162	150	139	130	81	6.5	e	500	50	5	166	1.3	1	0	1	1	79.4196	141.717	10.1592	8
32	35	Female	Left	Yes	162	150	139	130	81	6.5	e	500	51	6	125.5	1.3	0	0	1	1	101.959	153.036	5.53299	-1
32	35	Female	Left	Yes	162	150	139	130	81	6.5	e	500	52	6	139	1.3	1	0	1	1	94.6733	149.627	4.70703	5
32	35	Female	Left	Yes	162	150	139	130	81	6.5	e	500	53	6	152.5	1.3	0	0	1	1	89.2945	150.899	4.9999	6
32	35	Female	Left	Yes	162	150	139	130	81	6.5	e	500	54	6	139	1.3	0	0	1	1	98.5467	158.537	3.73317	6
32	35	Female	Left	Yes	162	150	139	130	81	6.5	e	500	55	6	112	1.3	0	0	1	1	110.367	160.262	2.35947	4
32	35	Female	Left	Yes	162	150	139	130	81	6.5	e	500	56	6	112	1.3	1	0	1	1	105.901	149.035	2.94661	5
32	35	Female	Left	Yes	162	150	139	130	81	6.5	e	500	57	6	125.5	1.3	1	0	1	1	102.32	153.891	3.45325	3
32	35	Female	Left	Yes	162	150	139	130	81	6.5	e	500	58	6	166	1.3	0	0	1	1	83.0316	150.111	10.2263	5
32	35	Female	Left	Yes	162	150	139	130	81	6.5	e	500	59	6	152.5	1.3	1	0	1	1	89.8835	152.236	3.41365	7
32	35	Female	Left	Yes	162	150	139	130	81	6.5	e	500	60	6	166	1.3	1	0	1	1	80.3037	143.787	4.86654	7
32	35	Female	Left	Yes	162	150	139	130	81	6.5	e	500	61	7	152.5	1.3	0	0	1	1	92.7249	158.687	5.63954	7
32	35	Female	Left	Yes	162	150	139	130	81	6.5	e	500	62	7	112	1.3	0	0	1	1	110.411	160.376	3.14632	5
32	35	Female	Left	Yes	162	150	139	130	81	6.5	e	500	63	7	139	1.3	1	0	1	1	97.8777	156.987	4.58654	2
32	35	Female	Left	Yes	162	150	139	130	81	6.5	e	500	64	7	125.5	1.3	1	0	1	1	103.564	156.864	5.07989	4
32	35	Female	Left	Yes	162	150	139	130	81	6.5	e	500	65	7	112	1.3	1	0	1	1	107.733	153.57	3.18654	3
32	35	Female	Left	Yes	162	150	139	130	81	6.5	e	500	66	7	152.5	1.3	1	0	1	1	89.1821	150.644	7.42692	3
32	35	Female	Left	Yes	162	150	139	130	81	6.5	e	500	67	7	166	1.3	1	0	1	1	81.3289	146.174	7.55933	6
32	35	Female	Left	Yes	162	150	139	130	81	6.5	e	500	68	7	139	1.3	0	0	1	1	95.6091	151.767	5.99985	4
32	35	Female	Left	Yes	162	150	139	130	81	6.5	e	500	69	7	125.5	1.3	0	0	1	1	104.312	158.666	2.99986	2
32	35	Female	Left	Yes	162	150	139	130	81	6.5	e	500	70	7	166	1.3	0	0	1	1	82.2233	148.246	4.46654	5
32	35	Female	Left	Yes	162	150	139	130	81	6.5	e	500	71	8	112	1.3	0	0	1	1	110.458	160.497	2.47989	3
32	35	Female	Left	Yes	162	150	139	130	81	6.5	e	500	72	8	166	1.3	1	0	1	1	83.7664	151.8	4.41317	5
32	35	Female	Left	Yes	162	150	139	130	81	6.5	e	500	73	8	152.5	1.3	0	0	1	1	89.6226	151.644	4.05316	5
32	35	Female	Left	Yes	162	150	139	130	81	6.5	e	500	74	8	125.5	1.3	0	0	1	1	101.303	151.483	2.97334	1
32	35	Female	Left	Yes	162	150	139	130	81	6.5	e	500	75	8	152.5	1.3	1	0	1	1	91.4602	155.814	4.75981	5
32	35	Female	Left	Yes	162	150	139	130	81	6.5	e	500	76	8	112	1.3	1	0	1	1	105.624	148.357	4.53319	2
32	35	Female	Left	Yes	162	150	139	130	81	6.5	e	500	77	8	125.5	1.3	1	0	1	1	98.9114	145.884	3.2938	2
32	35	Female	Left	Yes	162	150	139	130	81	6.5	e	500	78	8	166	1.3	0	0	1	1	82.1207	148.009	4.5331	7
32	35	Female	Left	Yes	162	150	139	130	81	6.5	e	500	79	8	139	1.3	0	0	1	1	92.2719	144.158	5.86656	4
32	35	Female	Left	Yes	162	150	139	130	81	6.5	e	500	80	8	139	1.3	1	0	1	1	94.0714	148.253	3.77264	5
32	35	Female	Left	Yes	162	150	139	130	81	6.5	e	500	81	9	166	1.3	0	0	1	1	83.4985	151.185	7.27981	6
32	35	Female	Left	Yes	162	150	139	130	81	6.5	e	500	82	9	125.5	1.3	0	0	1	1	102.944	155.379	3.11995	4
32	35	Female	Left	Yes	162	150	139	130	81	6.5	e	500	83	9	125.5	1.3	1	0	1	1	100.78	150.251	2.6132	4
32	35	Female	Left	Yes	162	150	139	130	81	6.5	e	500	84	9	112	1.3	0	0	1	1	108.894	156.493	3.46655	5
32	35	Female	Left	Yes	162	150	139	130	81	6.5	e	500	85	9	152.5	1.3	1	0	1	1	91.6659	156.281	7.48033	6
32	35	Female	Left	Yes	162	150	139	130	81	6.5	e	500	86	9	139	1.3	0	0	1	1	95.3388	151.149	2.7461	5
32	35	Female	Left	Yes	162	150	139	130	81	6.5	e	500	87	9	112	1.3	1	0	1	1	111.562	163.37	3.1598	5
32	35	Female	Left	Yes	162	150	139	130	81	6.5	e	500	88	9	166	1.3	1	0	1	1	85.9313	156.753	3.61325	9
32	35	Female	Left	Yes	162	150	139	130	81	6.5	e	500	89	9	152.5	1.3	0	0	1	1	89.4143	151.171	3.37323	7
32	35	Female	Left	Yes	162	150	139	130	81	6.5	e	500	90	9	139	1.3	1	0	1	1	95.7984	152.201	2.8666	7
32	35	Female	Left	Yes	162	150	139	130	81	6.5	e	500	91	10	112	1.3	1	0	1	1	105.839	148.882	3.61317	5
32	35	Female	Left	Yes	162	150	139	130	81	6.5	e	500	92	10	152.5	1.3	0	0	1	1	88.7252	149.607	3.67987	5
32	35	Female	Left	Yes	162	150	139	130	81	6.5	e	500	93	10	166	1.3	1	0	1	1	84.4724	153.419	4.94715	8
32	35	Female	Left	Yes	162	150	139	130	81	6.5	e	500	94	10	125.5	1.3	0	0	1	1	105.195	160.808	3.0126	4
32	35	Female	Left	Yes	162	150	139	130	81	6.5	e	500	95	10	152.5	1.3	1	0	1	1	93.9548	161.487	2.99989	6
32	35	Female	Left	Yes	162	150	139	130	81	6.5	e	500	96	10	125.5	1.3	1	0	1	1	100.39	149.336	2.75997	5
32	35	Female	Left	Yes	162	150	139	130	81	6.5	e	500	97	10	166	1.3	0	0	1	1	82.7023	149.352	4.2132	8
32	35	Female	Left	Yes	162	150	139	130	81	6.5	e	500	98	10	112	1.3	0	0	1	1	108.003	154.247	5.33314	-1
32	35	Female	Left	Yes	162	150	139	130	81	6.5	e	500	99	10	139	1.3	0	0	1	1	94.5573	149.362	3.75991	2
32	35	Female	Left	Yes	162	150	139	130	81	6.5	e	500	100	10	139	1.3	1	0	1	1	100.484	163.056	4.01324	5
77	23	Female	Right	Yes	164	153	144	134	86	6.5	e	500	1	1	116.667	1.3	0	0	1	1	99.0846	137.453	53.6517	-8
77	23	Female	Right	Yes	164	153	144	134	86	6.5	e	500	2	1	157.667	1.3	0	0	1	1	72.1533	115.811	5.55981	-7
77	23	Female	Right	Yes	164	153	144	134	86	6.5	e	500	3	1	171.333	1.3	0	0	1	1	69.8816	123.713	4.43985	-7
77	23	Female	Right	Yes	164	153	144	134	86	6.5	e	500	4	1	144	1.3	0	0	1	1	89.0721	141.895	4.35988	-7
77	23	Female	Right	Yes	164	153	144	134	86	6.5	e	500	5	1	130.333	1.3	1	0	1	1	96.8494	145.949	4.5332	-7
77	23	Female	Right	Yes	164	153	144	134	86	6.5	e	500	6	1	171.333	1.3	1	0	1	1	63.0741	105.307	6.46643	-5
77	23	Female	Right	Yes	164	153	144	134	86	6.5	e	500	7	1	157.667	1.3	1	0	1	1	75.1978	123.314	4.19979	-4
77	23	Female	Right	Yes	164	153	144	134	86	6.5	e	500	8	1	116.667	1.3	1	0	1	1	96.1077	130.577	3.29333	-4
77	23	Female	Right	Yes	164	153	144	134	86	6.5	e	500	9	1	144	1.3	1	0	1	1	77.1768	114.409	3.50654	-3
77	23	Female	Right	Yes	164	153	144	134	86	6.5	e	500	10	1	130.333	1.3	0	0	1	1	94.8611	141.389	3.48036	-4
77	23	Female	Right	Yes	164	153	144	134	86	6.5	e	500	11	2	116.667	1.3	0	0	1	1	103.383	147.597	5.53324	-3
77	23	Female	Right	Yes	164	153	144	134	86	6.5	e	500	12	2	144	1.3	0	0	1	1	78.6082	117.807	3.25276	-4
77	23	Female	Right	Yes	164	153	144	134	86	6.5	e	500	13	2	144	1.3	1	0	1	1	84.1212	130.614	3.55984	-4
77	23	Female	Right	Yes	164	153	144	134	86	6.5	e	500	14	2	157.667	1.3	0	0	1	1	76.4894	126.431	2.50657	-5
77	23	Female	Right	Yes	164	153	144	134	86	6.5	e	500	15	2	116.667	1.3	1	0	1	1	98.8521	136.913	3.01365	-6
77	23	Female	Right	Yes	164	153	144	134	86	6.5	e	500	16	2	157.667	1.3	1	0	1	1	75.2947	123.549	3.42619	-5
77	23	Female	Right	Yes	164	153	144	134	86	6.5	e	500	17	2	171.333	1.3	1	0	1	1	67.7912	118.258	3.10694	-5
77	23	Female	Right	Yes	164	153	144	134	86	6.5	e	500	18	2	130.333	1.3	0	0	1	1	93.4127	138.086	2.51951	-5
77	23	Female	Right	Yes	164	153	144	134	86	6.5	e	500	19	2	130.333	1.3	1	0	1	1	89.5757	129.371	2.98661	-6
77	23	Female	Right	Yes	164	153	144	134	86	6.5	e	500	20	2	171.333	1.3	0	0	1	1	69.8047	123.515	4.36034	-6
77	23	Female	Right	Yes	164	153	144	134	86	6.5	e	500	21	3	144	1.3	0	0	1	1	88.217	139.953	3.05267	-7
77	23	Female	Right	Yes	164	153	144	134	86	6.5	e	500	22	3	116.667	1.3	1	0	1	1	95.0693	128.199	2.55995	-7
77	23	Female	Right	Yes	164	153	144	134	86	6.5	e	500	23	3	116.667	1.3	0	0	1	1	98.1304	135.239	3.05376	-6
77	23	Female	Right	Yes	164	153	144	134	86	6.5	e	500	24	3	171.333	1.3	0	0	1	1	71.2276	127.147	2.99985	-1
77	23	Female	Right	Yes	164	153	144	134	86	6.5	e	500	25	3	130.333	1.3	1	0	1	1	95.0271	141.769	3.06665	-3
77	23	Female	Right	Yes	164	153	144	134	86	6.5	e	500	26	3	130.333	1.3	0	0	1	1	91.171	132.991	2.58609	-3
77	23	Female	Right	Yes	164	153	144	134	86	6.5	e	500	27	3	171.333	1.3	1	0	1	1	71.3785	127.529	2.61377	-1
77	23	Female	Right	Yes	164	153	144	134	86	6.5	e	500	28	3	157.667	1.3	1	0	1	1	72.5399	116.777	2.10609	0
77	23	Female	Right	Yes	164	153	144	134	86	6.5	e	500	29	3	144	1.3	1	0	1	1	85.224	133.138	2.3066	-1
77	23	Female	Right	Yes	164	153	144	134	86	6.5	e	500	30	3	157.667	1.3	0	0	1	1	78.3394	130.838	2.6265	-1
77	23	Female	Right	Yes	164	153	144	134	86	6.5	e	500	31	4	144	1.3	1	0	1	1	82.9909	128.017	2.36041	-3
77	23	Female	Right	Yes	164	153	144	134	86	6.5	e	500	32	4	157.667	1.3	0	0	1	1	80.1322	135.053	3.27958	-2
77	23	Female	Right	Yes	164	153	144	134	86	6.5	e	500	33	4	171.333	1.3	0	0	1	1	71.7941	128.577	3.06648	-2
77	23	Female	Right	Yes	164	153	144	134	86	6.5	e	500	34	4	171.333	1.3	1	0	1	1	65.5608	112.255	2.61325	-2
77	23	Female	Right	Yes	164	153	144	134	86	6.5	e	500	35	4	116.667	1.3	0	0	1	1	103.01	146.703	4.65321	-2
77	23	Female	Right	Yes	164	153	144	134	86	6.5	e	500	36	4	130.333	1.3	0	0	1	1	88.6055	127.169	2.90659	-4
77	23	Female	Right	Yes	164	153	144	134	86	6.5	e	500	37	4	130.333	1.3	1	0	1	1	83.707	115.997	2.34719	-4
77	23	Female	Right	Yes	164	153	144	134	86	6.5	e	500	38	4	144	1.3	0	0	1	1	79.3416	119.534	2.66638	-5
77	23	Female	Right	Yes	164	153	144	134	86	6.5	e	500	39	4	157.667	1.3	1	0	1	1	68.5097	106.484	4.13321	-5
77	23	Female	Right	Yes	164	153	144	134	86	6.5	e	500	40	4	116.667	1.3	1	0	1	1	96.5225	131.53	3.81277	-5
77	23	Female	Right	Yes	164	153	144	134	86	6.5	e	500	41	5	144	1.3	1	0	1	1	87.55	138.438	3.09324	-4
77	23	Female	Right	Yes	164	153	144	134	86	6.5	e	500	42	5	157.667	1.3	1	0	1	1	73.0679	118.09	3.26658	-4
77	23	Female	Right	Yes	164	153	144	134	86	6.5	e	500	43	5	144	1.3	0	0	1	1	87.1582	137.547	2.83989	2
77	23	Female	Right	Yes	164	153	144	134	86	6.5	e	500	44	5	171.333	1.3	1	0	1	1	63.8367	107.469	4.7732	1
77	23	Female	Right	Yes	164	153	144	134	86	6.5	e	500	45	5	130.333	1.3	1	0	1	1	96.8169	145.874	2.22666	0
77	23	Female	Right	Yes	164	153	144	134	86	6.5	e	500	46	5	116.667	1.3	1	0	1	1	106.193	154.418	2.45369	1
77	23	Female	Right	Yes	164	153	144	134	86	6.5	e	500	47	5	116.667	1.3	0	0	1	1	106.216	154.476	2.38608	0
77	23	Female	Right	Yes	164	153	144	134	86	6.5	e	500	48	5	171.333	1.3	0	0	1	1	74.1498	134.424	2.79994	0
77	23	Female	Right	Yes	164	153	144	134	86	6.5	e	500	49	5	157.667	1.3	0	0	1	1	77.4352	128.692	2.13328	0
77	23	Female	Right	Yes	164	153	144	134	86	6.5	e	500	50	5	130.333	1.3	0	0	1	1	104.1	162.988	2.1471	0
77	23	Female	Right	Yes	164	153	144	134	86	6.5	e	500	51	6	144	1.3	0	0	1	1	88.5824	140.783	2.30612	-1
77	23	Female	Right	Yes	164	153	144	134	86	6.5	e	500	52	6	116.667	1.3	1	0	1	1	103.338	147.489	3.77318	-3
77	23	Female	Right	Yes	164	153	144	134	86	6.5	e	500	53	6	171.333	1.3	1	0	1	1	74.9147	136.292	2.77321	0
77	23	Female	Right	Yes	164	153	144	134	86	6.5	e	500	54	6	116.667	1.3	0	0	1	1	110.807	166.068	3.35994	-1
77	23	Female	Right	Yes	164	153	144	134	86	6.5	e	500	55	6	157.667	1.3	0	0	1	1	79.3296	133.173	3.61321	-2
77	23	Female	Right	Yes	164	153	144	134	86	6.5	e	500	56	6	130.333	1.3	1	0	1	1	97.5044	147.458	3.54656	-1
77	23	Female	Right	Yes	164	153	144	134	86	6.5	e	500	57	6	171.333	1.3	0	0	1	1	66.7434	115.463	3.23992	-2
77	23	Female	Right	Yes	164	153	144	134	86	6.5	e	500	58	6	130.333	1.3	0	0	1	1	92.6184	136.278	2.57322	-3
77	23	Female	Right	Yes	164	153	144	134	86	6.5	e	500	59	6	157.667	1.3	1	0	1	1	78.8325	132.003	2.79989	-2
77	23	Female	Right	Yes	164	153	144	134	86	6.5	e	500	60	6	144	1.3	1	0	1	1	86.6847	136.469	2.83994	-3
77	23	Female	Right	Yes	164	153	144	134	86	6.5	e	500	61	7	130.333	1.3	0	0	1	1	92.825	136.748	2.5599	-4
77	23	Female	Right	Yes	164	153	144	134	86	6.5	e	500	62	7	171.333	1.3	0	0	1	1	64.6675	109.792	2.9066	-4
77	23	Female	Right	Yes	164	153	144	134	86	6.5	e	500	63	7	171.333	1.3	1	0	1	1	73.178	132.03	4.07989	-4
77	23	Female	Right	Yes	164	153	144	134	86	6.5	e	500	64	7	157.667	1.3	0	0	1	1	76.9994	127.653	3.18655	-4
77	23	Female	Right	Yes	164	153	144	134	86	6.5	e	500	65	7	116.667	1.3	0	0	1	1	102.21	144.796	2.15991	-4
77	23	Female	Right	Yes	164	153	144	134	86	6.5	e	500	66	7	144	1.3	0	0	1	1	88.8494	141.389	3.11994	-4
77	23	Female	Right	Yes	164	153	144	134	86	6.5	e	500	67	7	130.333	1.3	1	0	1	1	99.5001	152.088	3.23992	-5
77	23	Female	Right	Yes	164	153	144	134	86	6.5	e	500	68	7	144	1.3	1	0	1	1	87.0926	137.398	3.55982	-4
77	23	Female	Right	Yes	164	153	144	134	86	6.5	e	500	69	7	157.667	1.3	1	0	1	1	71.8298	115	3.74658	-3
77	23	Female	Right	Yes	164	153	144	134	86	6.5	e	500	70	7	116.667	1.3	1	0	1	1	105.36	152.376	4.39979	-4
77	23	Female	Right	Yes	164	153	144	134	86	6.5	e	500	71	8	130.333	1.3	1	0	1	1	94.8865	141.447	3.08041	-4
77	23	Female	Right	Yes	164	153	144	134	86	6.5	e	500	72	8	157.667	1.3	0	0	1	1	81.2013	137.545	2.85287	-5
77	23	Female	Right	Yes	164	153	144	134	86	6.5	e	500	73	8	116.667	1.3	1	0	1	1	99.007	137.273	2.62651	-4
77	23	Female	Right	Yes	164	153	144	134	86	6.5	e	500	74	8	116.667	1.3	0	0	1	1	104.139	149.415	1.89338	-5
77	23	Female	Right	Yes	164	153	144	134	86	6.5	e	500	75	8	157.667	1.3	1	0	1	1	80.0287	134.811	2.03988	-4
77	23	Female	Right	Yes	164	153	144	134	86	6.5	e	500	76	8	144	1.3	1	0	1	1	94.0847	153.284	2.97315	-4
77	23	Female	Right	Yes	164	153	144	134	86	6.5	e	500	77	8	171.333	1.3	1	0	1	1	77.3214	142.088	3.18666	-4
77	23	Female	Right	Yes	164	153	144	134	86	6.5	e	500	78	8	171.333	1.3	0	0	1	1	74.8136	136.046	3.02704	0
77	23	Female	Right	Yes	164	153	144	134	86	6.5	e	500	79	8	144	1.3	0	0	1	1	92.663	150.047	2.37276	-2
77	23	Female	Right	Yes	164	153	144	134	86	6.5	e	500	80	8	130.333	1.3	0	0	1	1	98.4765	149.708	2.04	-3
77	23	Female	Right	Yes	164	153	144	134	86	6.5	e	500	81	9	157.667	1.3	0	0	1	1	82.8253	141.302	2.55976	-3
77	23	Female	Right	Yes	164	153	144	134	86	6.5	e	500	82	9	157.667	1.3	1	0	1	1	80.0542	134.871	2.24005	-2
77	23	Female	Right	Yes	164	153	144	134	86	6.5	e	500	83	9	171.333	1.3	0	0	1	1	79.6612	147.617	4.59985	-3
77	23	Female	Right	Yes	164	153	144	134	86	6.5	e	500	84	9	144	1.3	0	0	1	1	90.9127	146.071	2.5599	-4
77	23	Female	Right	Yes	164	153	144	134	86	6.5	e	500	85	9	130.333	1.3	0	0	1	1	96.3916	144.896	2.0938	-3
77	23	Female	Right	Yes	164	153	144	134	86	6.5	e	500	86	9	144	1.3	1	0	1	1	89.6188	143.135	2.51936	-4
77	23	Female	Right	Yes	164	153	144	134	86	6.5	e	500	87	9	171.333	1.3	1	0	1	1	76.92	141.129	2.54716	-4
77	23	Female	Right	Yes	164	153	144	134	86	6.5	e	500	88	9	116.667	1.3	1	0	1	1	110.022	164.04	3.10638	-4
77	23	Female	Right	Yes	164	153	144	134	86	6.5	e	500	89	9	130.333	1.3	1	0	1	1	99.2549	151.517	2.71957	-5
77	23	Female	Right	Yes	164	153	144	134	86	6.5	e	500	90	9	116.667	1.3	0	0	1	1	107.958	158.802	2.65329	-5
77	23	Female	Right	Yes	164	153	144	134	86	6.5	e	500	91	10	157.667	1.3	1	0	1	1	83.095	141.923	3.17318	-2
77	23	Female	Right	Yes	164	153	144	134	86	6.5	e	500	92	10	144	1.3	0	0	1	1	90.1288	144.292	2.22667	-4
77	23	Female	Right	Yes	164	153	144	134	86	6.5	e	500	93	10	157.667	1.3	0	0	1	1	81.0739	137.249	2.52043	-4
77	23	Female	Right	Yes	164	153	144	134	86	6.5	e	500	94	10	171.333	1.3	0	0	1	1	82.233	153.602	3.45266	-3
77	23	Female	Right	Yes	164	153	144	134	86	6.5	e	500	95	10	116.667	1.3	1	0	1	1	109.36	162.345	3.23983	-6
77	23	Female	Right	Yes	164	153	144	134	86	6.5	e	500	96	10	130.333	1.3	0	0	1	1	101.219	156.119	2.0267	-4
77	23	Female	Right	Yes	164	153	144	134	86	6.5	e	500	97	10	116.667	1.3	0	0	1	1	105.214	152.022	1.99991	-6
77	23	Female	Right	Yes	164	153	144	134	86	6.5	e	500	98	10	144	1.3	1	0	1	1	87.093	137.399	3.31994	-8
77	23	Female	Right	Yes	164	153	144	134	86	6.5	e	500	99	10	130.333	1.3	1	0	1	1	97.8167	148.18	3.59988	-7
77	23	Female	Right	Yes	164	153	144	134	86	6.5	e	500	100	10	171.333	1.3	1	0	1	1	72.2017	129.599	5.93311	1
5	23	Female	Right	Yes	173	161	151	143	85	6.5	e	500	1	1	179.833	1.3	0	0	1	1	79.6677	156.132	6.97348	3
5	23	Female	Right	Yes	173	161	151	143	85	6.5	e	500	2	1	151	1.3	0	0	1	1	93.7429	159.505	5.14606	5
5	23	Female	Right	Yes	173	161	151	143	85	6.5	e	500	3	1	122.167	1.3	1	0	1	1	106.276	160.123	5.22656	6
5	23	Female	Right	Yes	173	161	151	143	85	6.5	e	500	4	1	136.583	1.3	1	0	1	1	99.3245	157.929	7.71972	5
5	23	Female	Right	Yes	173	161	151	143	85	6.5	e	500	5	1	136.583	1.3	0	0	1	1	100.166	159.894	4.75978	8
5	23	Female	Right	Yes	173	161	151	143	85	6.5	e	500	6	1	122.167	1.3	0	0	1	1	107.34	162.757	3.03995	7
5	23	Female	Right	Yes	173	161	151	143	85	6.5	e	500	7	1	179.833	1.3	1	0	1	1	82.3904	162.465	6.64006	6
5	23	Female	Right	Yes	173	161	151	143	85	6.5	e	500	8	1	165.417	1.3	1	0	1	1	89.0896	163.351	5.77277	6
5	23	Female	Right	Yes	173	161	151	143	85	6.5	e	500	9	1	165.417	1.3	0	0	1	1	89.5281	164.346	4.62706	6
5	23	Female	Right	Yes	173	161	151	143	85	6.5	e	500	10	1	151	1.3	1	0	1	1	94.5494	161.344	5.54597	6
5	23	Female	Right	Yes	173	161	151	143	85	6.5	e	500	11	2	122.167	1.3	0	0	1	1	107.745	163.768	3.1732	6
5	23	Female	Right	Yes	173	161	151	143	85	6.5	e	500	12	2	179.833	1.3	0	0	1	1	79.9466	156.786	3.83992	6
5	23	Female	Right	Yes	173	161	151	143	85	6.5	e	500	13	2	136.583	1.3	0	0	1	1	101.336	162.646	7.39977	6
5	23	Female	Right	Yes	173	161	151	143	85	6.5	e	500	14	2	151	1.3	1	0	1	1	95.4189	163.332	3.89321	7
5	23	Female	Right	Yes	173	161	151	143	85	6.5	e	500	15	2	165.417	1.3	0	0	1	1	87.3872	159.484	3.59979	7
5	23	Female	Right	Yes	173	161	151	143	85	6.5	e	500	16	2	165.417	1.3	1	0	1	1	88.4664	161.936	5.48035	6
5	23	Female	Right	Yes	173	161	151	143	85	6.5	e	500	17	2	179.833	1.3	1	0	1	1	81.1568	159.608	4.09264	7
5	23	Female	Right	Yes	173	161	151	143	85	6.5	e	500	18	2	151	1.3	0	0	1	1	93.0969	158.034	3.5866	7
5	23	Female	Right	Yes	173	161	151	143	85	6.5	e	500	19	2	122.167	1.3	1	0	1	1	109.096	167.174	5.58683	7
5	23	Female	Right	Yes	173	161	151	143	85	6.5	e	500	20	2	136.583	1.3	1	0	1	1	104.743	170.792	3.59988	8
5	23	Female	Right	Yes	173	161	151	143	85	6.5	e	500	21	3	165.417	1.3	0	0	1	1	84.1985	152.208	3.37286	7
5	23	Female	Right	Yes	173	161	151	143	85	6.5	e	500	22	3	151	1.3	0	0	1	1	96.1671	165.047	5.59981	7
5	23	Female	Right	Yes	173	161	151	143	85	6.5	e	500	23	3	179.833	1.3	1	0	1	1	81.1867	159.677	4.90648	6
5	23	Female	Right	Yes	173	161	151	143	85	6.5	e	500	24	3	136.583	1.3	0	0	1	1	104.312	169.75	6.79971	6
5	23	Female	Right	Yes	173	161	151	143	85	6.5	e	500	25	3	122.167	1.3	0	0	1	1	110.633	171.116	7.59973	6
5	23	Female	Right	Yes	173	161	151	143	85	6.5	e	500	26	3	151	1.3	1	0	1	1	96.1547	165.018	4.58711	6
5	23	Female	Right	Yes	173	161	151	143	85	6.5	e	500	27	3	136.583	1.3	1	0	1	1	102.301	164.931	2.89271	6
5	23	Female	Right	Yes	173	161	151	143	85	6.5	e	500	28	3	179.833	1.3	0	0	1	1	80.8464	158.886	3.74655	5
5	23	Female	Right	Yes	173	161	151	143	85	6.5	e	500	29	3	122.167	1.3	1	0	1	1	110.319	170.304	3.17317	8
5	23	Female	Right	Yes	173	161	151	143	85	6.5	e	500	30	3	165.417	1.3	1	0	1	1	90.1122	165.671	4.23977	6
5	23	Female	Right	Yes	173	161	151	143	85	6.5	e	500	31	4	136.583	1.3	0	0	1	1	102.056	164.348	4.18656	5
5	23	Female	Right	Yes	173	161	151	143	85	6.5	e	500	32	4	165.417	1.3	0	0	1	1	87.5354	159.821	4.09351	5
5	23	Female	Right	Yes	173	161	151	143	85	6.5	e	500	33	4	179.833	1.3	0	0	1	1	80.0513	157.031	3.21292	5
5	23	Female	Right	Yes	173	161	151	143	85	6.5	e	500	34	4	122.167	1.3	0	0	1	1	107	161.912	3.52043	6
5	23	Female	Right	Yes	173	161	151	143	85	6.5	e	500	35	4	122.167	1.3	1	0	1	1	108.652	166.047	3.45267	6
5	23	Female	Right	Yes	173	161	151	143	85	6.5	e	500	36	4	151	1.3	0	0	1	1	88.7616	148.19	4.35995	5
5	23	Female	Right	Yes	173	161	151	143	85	6.5	e	500	37	4	165.417	1.3	1	0	1	1	90.2	165.87	3.20008	5
5	23	Female	Right	Yes	173	161	151	143	85	6.5	e	500	38	4	151	1.3	1	0	1	1	95.6395	163.837	3.65338	6
5	23	Female	Right	Yes	173	161	151	143	85	6.5	e	500	39	4	179.833	1.3	1	0	1	1	80.9051	159.023	6.43929	5
5	23	Female	Right	Yes	173	161	151	143	85	6.5	e	500	40	4	136.583	1.3	1	0	1	1	102.477	165.348	3.86658	5
5	23	Female	Right	Yes	173	161	151	143	85	6.5	e	500	41	5	122.167	1.3	1	0	1	1	107.758	163.8	5.37313	5
5	23	Female	Right	Yes	173	161	151	143	85	6.5	e	500	42	5	151	1.3	0	0	1	1	95.2075	162.848	5.72008	6
5	23	Female	Right	Yes	173	161	151	143	85	6.5	e	500	43	5	165.417	1.3	0	0	1	1	88.7499	162.58	3.86634	6
5	23	Female	Right	Yes	173	161	151	143	85	6.5	e	500	44	5	122.167	1.3	0	0	1	1	108.039	164.504	4.3335	6
5	23	Female	Right	Yes	173	161	151	143	85	6.5	e	500	45	5	179.833	1.3	1	0	1	1	79.2525	155.158	3.53305	5
5	23	Female	Right	Yes	173	161	151	143	85	6.5	e	500	46	5	136.583	1.3	1	0	1	1	104.705	170.701	2.89299	6
5	23	Female	Right	Yes	173	161	151	143	85	6.5	e	500	47	5	151	1.3	1	0	1	1	94.7737	161.856	2.94661	7
5	23	Female	Right	Yes	173	161	151	143	85	6.5	e	500	48	5	179.833	1.3	0	0	1	1	80.5863	158.28	3.8799	6
5	23	Female	Right	Yes	173	161	151	143	85	6.5	e	500	49	5	165.417	1.3	1	0	1	1	88.1876	161.303	3.59984	6
5	23	Female	Right	Yes	173	161	151	143	85	6.5	e	500	50	5	136.583	1.3	0	0	1	1	103.481	167.748	4.91974	7
5	23	Female	Right	Yes	173	161	151	143	85	6.5	e	500	51	6	179.833	1.3	0	0	1	1	79.6031	155.981	4.26648	6
5	23	Female	Right	Yes	173	161	151	143	85	6.5	e	500	52	6	122.167	1.3	0	0	1	1	107.803	163.912	3.99987	6
5	23	Female	Right	Yes	173	161	151	143	85	6.5	e	500	53	6	165.417	1.3	0	0	1	1	83.4723	150.541	5.09352	6
5	23	Female	Right	Yes	173	161	151	143	85	6.5	e	500	54	6	165.417	1.3	1	0	1	1	88.5526	162.132	3.82626	5
5	23	Female	Right	Yes	173	161	151	143	85	6.5	e	500	55	6	136.583	1.3	0	0	1	1	101.716	163.542	4.33312	5
5	23	Female	Right	Yes	173	161	151	143	85	6.5	e	500	56	6	151	1.3	0	0	1	1	95.9044	164.444	3.34653	6
5	23	Female	Right	Yes	173	161	151	143	85	6.5	e	500	57	6	122.167	1.3	1	0	1	1	110.731	171.37	3.02691	5
5	23	Female	Right	Yes	173	161	151	143	85	6.5	e	500	58	6	179.833	1.3	1	0	1	1	83.754	165.605	4.14626	5
5	23	Female	Right	Yes	173	161	151	143	85	6.5	e	500	59	6	151	1.3	1	0	1	1	98.427	170.259	2.9202	6
5	23	Female	Right	Yes	173	161	151	143	85	6.5	e	500	60	6	136.583	1.3	1	0	1	1	102.789	166.092	3.75948	5
5	23	Female	Right	Yes	173	161	151	143	85	6.5	e	500	61	7	165.417	1.3	0	0	1	1	88.8354	162.774	6.06648	4
5	23	Female	Right	Yes	173	161	151	143	85	6.5	e	500	62	7	179.833	1.3	1	0	1	1	81.5064	160.42	3.49328	6
5	23	Female	Right	Yes	173	161	151	143	85	6.5	e	500	63	7	136.583	1.3	1	0	1	1	102.898	166.353	6.85309	5
5	23	Female	Right	Yes	173	161	151	143	85	6.5	e	500	64	7	151	1.3	1	0	1	1	96.647	166.15	4.26641	4
5	23	Female	Right	Yes	173	161	151	143	85	6.5	e	500	65	7	179.833	1.3	0	0	1	1	74.1466	142.916	3.86657	5
5	23	Female	Right	Yes	173	161	151	143	85	6.5	e	500	66	7	151	1.3	0	0	1	1	96.5806	165.997	5.96031	5
5	23	Female	Right	Yes	173	161	151	143	85	6.5	e	500	67	7	165.417	1.3	1	0	1	1	88.6634	162.383	4.55949	4
5	23	Female	Right	Yes	173	161	151	143	85	6.5	e	500	68	7	122.167	1.3	0	0	1	1	107.821	163.957	3.09313	5
5	23	Female	Right	Yes	173	161	151	143	85	6.5	e	500	69	7	122.167	1.3	1	0	1	1	108.833	166.505	3.83985	6
5	23	Female	Right	Yes	173	161	151	143	85	6.5	e	500	70	7	136.583	1.3	0	0	1	1	99.6741	158.744	2.65321	5
5	23	Female	Right	Yes	173	161	151	143	85	6.5	e	500	71	8	165.417	1.3	0	0	1	1	86.6632	157.837	3.99985	5
5	23	Female	Right	Yes	173	161	151	143	85	6.5	e	500	72	8	179.833	1.3	0	0	1	1	82.8033	163.418	6.15985	5
5	23	Female	Right	Yes	173	161	151	143	85	6.5	e	500	73	8	136.583	1.3	0	0	1	1	102.222	164.742	5.06641	5
5	23	Female	Right	Yes	173	161	151	143	85	6.5	e	500	74	8	179.833	1.3	1	0	1	1	81.961	161.473	5.53323	5
5	23	Female	Right	Yes	173	161	151	143	85	6.5	e	500	75	8	136.583	1.3	1	0	1	1	100.697	161.14	4.22696	5
5	23	Female	Right	Yes	173	161	151	143	85	6.5	e	500	76	8	151	1.3	0	0	1	1	93.7384	159.494	3.99975	6
5	23	Female	Right	Yes	173	161	151	143	85	6.5	e	500	77	8	151	1.3	1	0	1	1	95.8573	164.336	2.37283	6
5	23	Female	Right	Yes	173	161	151	143	85	6.5	e	500	78	8	122.167	1.3	0	0	1	1	108.907	166.694	2.77334	6
5	23	Female	Right	Yes	173	161	151	143	85	6.5	e	500	79	8	165.417	1.3	1	0	1	1	89.7135	164.767	2.93316	6
5	23	Female	Right	Yes	173	161	151	143	85	6.5	e	500	80	8	122.167	1.3	1	0	1	1	110.424	170.576	2.70651	6
5	23	Female	Right	Yes	173	161	151	143	85	6.5	e	500	81	9	122.167	1.3	1	0	1	1	110.192	169.978	2.88041	6
5	23	Female	Right	Yes	173	161	151	143	85	6.5	e	500	82	9	136.583	1.3	0	0	1	1	100.063	159.652	2.29293	5
5	23	Female	Right	Yes	173	161	151	143	85	6.5	e	500	83	9	165.417	1.3	0	0	1	1	88.1745	161.273	3.2797	5
5	23	Female	Right	Yes	173	161	151	143	85	6.5	e	500	84	9	151	1.3	0	0	1	1	95.3469	163.167	3.87986	5
5	23	Female	Right	Yes	173	161	151	143	85	6.5	e	500	85	9	122.167	1.3	0	0	1	1	108.183	164.866	3.55988	5
5	23	Female	Right	Yes	173	161	151	143	85	6.5	e	500	86	9	136.583	1.3	1	0	1	1	101.679	163.455	3.72022	5
5	23	Female	Right	Yes	173	161	151	143	85	6.5	e	500	87	9	151	1.3	1	0	1	1	96.4535	165.705	3.17298	5
5	23	Female	Right	Yes	173	161	151	143	85	6.5	e	500	88	9	179.833	1.3	1	0	1	1	84.3294	166.925	3.50641	5
5	23	Female	Right	Yes	173	161	151	143	85	6.5	e	500	89	9	165.417	1.3	1	0	1	1	88.2784	161.509	4.0266	6
5	23	Female	Right	Yes	173	161	151	143	85	6.5	e	500	90	9	179.833	1.3	0	0	1	1	80.2968	157.605	3.99991	5
5	23	Female	Right	Yes	173	161	151	143	85	6.5	e	500	91	10	165.417	1.3	1	0	1	1	89.7399	164.827	3.09382	5
5	23	Female	Right	Yes	173	161	151	143	85	6.5	e	500	92	10	179.833	1.3	1	0	1	1	83.3308	164.633	2.02598	5
5	23	Female	Right	Yes	173	161	151	143	85	6.5	e	500	93	10	179.833	1.3	0	0	1	1	80.6704	158.476	2.78654	6
5	23	Female	Right	Yes	173	161	151	143	85	6.5	e	500	94	10	136.583	1.3	1	0	1	1	103.079	166.785	5.47975	7
5	23	Female	Right	Yes	173	161	151	143	85	6.5	e	500	95	10	151	1.3	0	0	1	1	91.8864	155.282	2.57379	6
5	23	Female	Right	Yes	173	161	151	143	85	6.5	e	500	96	10	165.417	1.3	0	0	1	1	88.5517	162.13	3.19966	6
5	23	Female	Right	Yes	173	161	151	143	85	6.5	e	500	97	10	122.167	1.3	0	0	1	1	106.776	161.356	3.29311	6
5	23	Female	Right	Yes	173	161	151	143	85	6.5	e	500	98	10	136.583	1.3	0	0	1	1	101.226	162.386	3.31969	5
5	23	Female	Right	Yes	173	161	151	143	85	6.5	e	500	99	10	151	1.3	1	0	1	1	95.8318	164.278	2.99992	5
5	23	Female	Right	Yes	173	161	151	143	85	6.5	e	500	100	10	122.167	1.3	1	0	1	1	109.397	167.938	3.03993	6
13	41	Female	Left	Yes	165	158	148	138	88	6.5	e	500	1	1	134.25	1.3	0	0	1	1	106.307	172.283	6.13309	-2
13	41	Female	Left	Yes	165	158	148	138	88	6.5	e	500	2	1	148	1.3	0	0	1	1	99.5966	169.98	6.62613	-2
13	41	Female	Left	Yes	165	158	148	138	88	6.5	e	500	3	1	120.5	1.3	1	0	1	1	118.885	192.22	5.41316	-2
13	41	Female	Left	Yes	165	158	148	138	88	6.5	e	500	4	1	175.5	1.3	0	0	1	1	83.8808	161.563	7.45332	-3
13	41	Female	Left	Yes	165	158	148	138	88	6.5	e	500	5	1	161.75	1.3	1	0	1	1	88.8264	159.087	5.74621	-3
13	41	Female	Left	Yes	165	158	148	138	88	6.5	e	500	6	1	120.5	1.3	0	0	1	1	115.507	182.525	5.49362	-3
13	41	Female	Left	Yes	165	158	148	138	88	6.5	e	500	7	1	134.25	1.3	1	0	1	1	105.103	169.334	6.37261	-3
13	41	Female	Left	Yes	165	158	148	138	88	6.5	e	500	8	1	148	1.3	1	0	1	1	102.291	176.323	4.59986	-3
13	41	Female	Left	Yes	165	158	148	138	88	6.5	e	500	9	1	175.5	1.3	1	0	1	1	81.094	155.129	7.47978	-3
13	41	Female	Left	Yes	165	158	148	138	88	6.5	e	500	10	1	161.75	1.3	0	0	1	1	85.7695	152.134	7.97301	-4
13	41	Female	Left	Yes	165	158	148	138	88	6.5	e	500	11	2	120.5	1.3	0	0	1	1	110.091	168.051	6.19998	-4
13	41	Female	Left	Yes	165	158	148	138	88	6.5	e	500	12	2	148	1.3	1	0	1	1	97.1584	164.327	4.86634	-4
13	41	Female	Left	Yes	165	158	148	138	88	6.5	e	500	13	2	175.5	1.3	0	0	1	1	79.7601	152.016	7.13303	-4
13	41	Female	Left	Yes	165	158	148	138	88	6.5	e	500	14	2	148	1.3	0	0	1	1	98.7307	167.964	6.61358	-4
13	41	Female	Left	Yes	165	158	148	138	88	6.5	e	500	15	2	161.75	1.3	1	0	1	1	83.7688	147.556	6.10597	-3
13	41	Female	Left	Yes	165	158	148	138	88	6.5	e	500	16	2	161.75	1.3	0	0	1	1	86.9203	154.756	4.78655	-4
13	41	Female	Left	Yes	165	158	148	138	88	6.5	e	500	17	2	175.5	1.3	1	0	1	1	84.7044	163.45	8.44003	-3
13	41	Female	Left	Yes	165	158	148	138	88	6.5	e	500	18	2	134.25	1.3	0	0	1	1	106.214	172.054	4.34616	-3
13	41	Female	Left	Yes	165	158	148	138	88	6.5	e	500	19	2	120.5	1.3	1	0	1	1	111.342	171.296	4.2665	-4
13	41	Female	Left	Yes	165	158	148	138	88	6.5	e	500	20	2	134.25	1.3	1	0	1	1	112.235	187.394	4.83983	-4
13	41	Female	Left	Yes	165	158	148	138	88	6.5	e	500	21	3	161.75	1.3	0	0	1	1	90.322	162.481	4.66654	-5
13	41	Female	Left	Yes	165	158	148	138	88	6.5	e	500	22	3	134.25	1.3	0	0	1	1	101.442	160.561	3.42658	-5
13	41	Female	Left	Yes	165	158	148	138	88	6.5	e	500	23	3	175.5	1.3	1	0	1	1	86.1614	166.778	4.23981	-5
13	41	Female	Left	Yes	165	158	148	138	88	6.5	e	500	24	3	175.5	1.3	0	0	1	1	74.4596	139.349	2.78659	-5
13	41	Female	Left	Yes	165	158	148	138	88	6.5	e	500	25	3	148	1.3	0	0	1	1	88.4396	144.459	3.79988	-6
13	41	Female	Left	Yes	165	158	148	138	88	6.5	e	500	26	3	120.5	1.3	0	0	1	1	112.768	175.063	3.38654	-6
13	41	Female	Left	Yes	165	158	148	138	88	6.5	e	500	27	3	148	1.3	1	0	1	1	91.7227	151.91	4.37361	-7
13	41	Female	Left	Yes	165	158	148	138	88	6.5	e	500	28	3	120.5	1.3	1	0	1	1	108.364	163.654	4.11948	-7
13	41	Female	Left	Yes	165	158	148	138	88	6.5	e	500	29	3	134.25	1.3	1	0	1	1	101.841	161.505	4.61362	-7
13	41	Female	Left	Yes	165	158	148	138	88	6.5	e	500	30	3	161.75	1.3	1	0	1	1	82.2123	143.971	4.10602	-7
13	41	Female	Left	Yes	165	158	148	138	88	6.5	e	500	31	4	161.75	1.3	1	0	1	1	87.6705	156.462	2.36027	-7
13	41	Female	Left	Yes	165	158	148	138	88	6.5	e	500	32	4	120.5	1.3	0	0	1	1	106.322	158.568	2.91958	-7
13	41	Female	Left	Yes	165	158	148	138	88	6.5	e	500	33	4	175.5	1.3	0	0	1	1	82.8484	159.189	4.88021	-7
13	41	Female	Left	Yes	165	158	148	138	88	6.5	e	500	34	4	134.25	1.3	1	0	1	1	105.815	171.072	3.26651	-7
13	41	Female	Left	Yes	165	158	148	138	88	6.5	e	500	35	4	175.5	1.3	1	0	1	1	80.9207	154.726	5.3331	-6
13	41	Female	Left	Yes	165	158	148	138	88	6.5	e	500	36	4	148	1.3	0	0	1	1	87.9109	143.258	2.75957	-6
13	41	Female	Left	Yes	165	158	148	138	88	6.5	e	500	37	4	161.75	1.3	0	0	1	1	78.8117	136.037	3.70691	-6
13	41	Female	Left	Yes	165	158	148	138	88	6.5	e	500	38	4	148	1.3	1	0	1	1	93.5088	155.971	4.75957	-6
13	41	Female	Left	Yes	165	158	148	138	88	6.5	e	500	39	4	134.25	1.3	0	0	1	1	99.9341	157.018	3.93308	-6
13	41	Female	Left	Yes	165	158	148	138	88	6.5	e	500	40	4	120.5	1.3	1	0	1	1	115.709	183.089	3.54655	-7
13	41	Female	Left	Yes	165	158	148	138	88	6.5	e	500	41	5	161.75	1.3	0	0	1	1	80.2422	139.394	4.1465	-6
13	41	Female	Left	Yes	165	158	148	138	88	6.5	e	500	42	5	161.75	1.3	1	0	1	1	93.0656	168.712	4.21351	-6
13	41	Female	Left	Yes	165	158	148	138	88	6.5	e	500	43	5	120.5	1.3	1	0	1	1	119.966	195.453	4.62665	-6
13	41	Female	Left	Yes	165	158	148	138	88	6.5	e	500	44	5	120.5	1.3	0	0	1	1	109.387	166.248	3.50616	-6
13	41	Female	Left	Yes	165	158	148	138	88	6.5	e	500	45	5	175.5	1.3	1	0	1	1	77.8931	147.614	5.01311	-6
13	41	Female	Left	Yes	165	158	148	138	88	6.5	e	500	46	5	148	1.3	1	0	1	1	102.298	176.34	3.98652	-6
13	41	Female	Left	Yes	165	158	148	138	88	6.5	e	500	47	5	148	1.3	0	0	1	1	92.0674	152.693	2.8533	-7
13	41	Female	Left	Yes	165	158	148	138	88	6.5	e	500	48	5	134.25	1.3	1	0	1	1	109.975	181.501	3.78649	-7
13	41	Female	Left	Yes	165	158	148	138	88	6.5	e	500	49	5	134.25	1.3	0	0	1	1	98.7714	154.309	3.17318	-7
13	41	Female	Left	Yes	165	158	148	138	88	6.5	e	500	50	5	175.5	1.3	0	0	1	1	86.926	168.518	3.91986	-5
13	41	Female	Left	Yes	165	158	148	138	88	6.5	e	500	51	6	134.25	1.3	0	0	1	1	105.212	169.6	3.40014	-5
13	41	Female	Left	Yes	165	158	148	138	88	6.5	e	500	52	6	148	1.3	1	0	1	1	91.9509	152.428	4.79962	-6
13	41	Female	Left	Yes	165	158	148	138	88	6.5	e	500	53	6	120.5	1.3	0	0	1	1	116.04	184.018	3.58657	-6
13	41	Female	Left	Yes	165	158	148	138	88	6.5	e	500	54	6	148	1.3	0	0	1	1	101.234	173.82	4.64018	-6
13	41	Female	Left	Yes	165	158	148	138	88	6.5	e	500	55	6	175.5	1.3	1	0	1	1	76.4244	144.108	5.09277	-5
13	41	Female	Left	Yes	165	158	148	138	88	6.5	e	500	56	6	120.5	1.3	1	0	1	1	112.788	175.115	3.90681	-5
13	41	Female	Left	Yes	165	158	148	138	88	6.5	e	500	57	6	175.5	1.3	0	0	1	1	80.8445	154.548	3.02626	-5
13	41	Female	Left	Yes	165	158	148	138	88	6.5	e	500	58	6	161.75	1.3	1	0	1	1	81.719	142.829	3.73326	-5
13	41	Female	Left	Yes	165	158	148	138	88	6.5	e	500	59	6	134.25	1.3	1	0	1	1	102.801	163.788	5.04018	-5
13	41	Female	Left	Yes	165	158	148	138	88	6.5	e	500	60	6	161.75	1.3	0	0	1	1	86.0378	152.746	3.58615	-5
13	41	Female	Left	Yes	165	158	148	138	88	6.5	e	500	61	7	175.5	1.3	0	0	1	1	79.0335	150.309	3.69322	-5
13	41	Female	Left	Yes	165	158	148	138	88	6.5	e	500	62	7	148	1.3	1	0	1	1	101.806	175.172	4.58692	-5
13	41	Female	Left	Yes	165	158	148	138	88	6.5	e	500	63	7	120.5	1.3	1	0	1	1	115.152	181.541	4.8665	-5
13	41	Female	Left	Yes	165	158	148	138	88	6.5	e	500	64	7	148	1.3	0	0	1	1	85.9729	138.848	2.81282	-6
13	41	Female	Left	Yes	165	158	148	138	88	6.5	e	500	65	7	120.5	1.3	0	0	1	1	105.847	157.403	3.49325	-6
13	41	Female	Left	Yes	165	158	148	138	88	6.5	e	500	66	7	134.25	1.3	1	0	1	1	102.392	162.814	4.1065	-6
13	41	Female	Left	Yes	165	158	148	138	88	6.5	e	500	67	7	161.75	1.3	1	0	1	1	98.0918	180.233	4.18689	-5
13	41	Female	Left	Yes	165	158	148	138	88	6.5	e	500	68	7	134.25	1.3	0	0	1	1	99.6	156.238	3.57282	-5
13	41	Female	Left	Yes	165	158	148	138	88	6.5	e	500	69	7	161.75	1.3	0	0	1	1	85.8327	152.278	2.59992	-6
13	41	Female	Left	Yes	165	158	148	138	88	6.5	e	500	70	7	175.5	1.3	1	0	1	1	82.7076	158.864	4.19985	-5
13	41	Female	Left	Yes	165	158	148	138	88	6.5	e	500	71	8	134.25	1.3	1	0	1	1	98.5413	153.774	3.41321	-4
13	41	Female	Left	Yes	165	158	148	138	88	6.5	e	500	72	8	148	1.3	0	0	1	1	92.6325	153.977	5.94677	-4
13	41	Female	Left	Yes	165	158	148	138	88	6.5	e	500	73	8	175.5	1.3	1	0	1	1	78.8119	149.787	3.62627	-4
13	41	Female	Left	Yes	165	158	148	138	88	6.5	e	500	74	8	175.5	1.3	0	0	1	1	83.4661	160.611	3.91983	-3
13	41	Female	Left	Yes	165	158	148	138	88	6.5	e	500	75	8	134.25	1.3	0	0	1	1	103.926	166.484	4.26651	-3
13	41	Female	Left	Yes	165	158	148	138	88	6.5	e	500	76	8	120.5	1.3	0	0	1	1	115.44	182.34	4.41317	-5
13	41	Female	Left	Yes	165	158	148	138	88	6.5	e	500	77	8	120.5	1.3	1	0	1	1	108.577	164.192	3.31992	-5
13	41	Female	Left	Yes	165	158	148	138	88	6.5	e	500	78	8	148	1.3	1	0	1	1	98.9674	168.514	4.83982	-3
13	41	Female	Left	Yes	165	158	148	138	88	6.5	e	500	79	8	161.75	1.3	1	0	1	1	94.671	172.372	3.45322	-3
13	41	Female	Left	Yes	165	158	148	138	88	6.5	e	500	80	8	161.75	1.3	0	0	1	1	79.7198	138.172	3.49353	-3
13	41	Female	Left	Yes	165	158	148	138	88	6.5	e	500	81	9	120.5	1.3	1	0	1	1	114.941	180.957	3.7062	-4
13	41	Female	Left	Yes	165	158	148	138	88	6.5	e	500	82	9	120.5	1.3	0	0	1	1	109.543	166.645	3.46658	-5
13	41	Female	Left	Yes	165	158	148	138	88	6.5	e	500	83	9	148	1.3	0	0	1	1	89.4662	146.789	3.43986	-6
13	41	Female	Left	Yes	165	158	148	138	88	6.5	e	500	84	9	148	1.3	1	0	1	1	96.4219	162.632	2.63991	-5
13	41	Female	Left	Yes	165	158	148	138	88	6.5	e	500	85	9	134.25	1.3	0	0	1	1	92.2112	139.27	2.89321	-4
13	41	Female	Left	Yes	165	158	148	138	88	6.5	e	500	86	9	175.5	1.3	1	0	1	1	72.2415	133.865	4.38689	-4
13	41	Female	Left	Yes	165	158	148	138	88	6.5	e	500	87	9	161.75	1.3	1	0	1	1	87.9981	157.206	2.43954	-4
13	41	Female	Left	Yes	165	158	148	138	88	6.5	e	500	88	9	134.25	1.3	1	0	1	1	98.9381	154.696	2.627	-4
13	41	Female	Left	Yes	165	158	148	138	88	6.5	e	500	89	9	175.5	1.3	0	0	1	1	78.9232	150.05	3.19989	-4
13	41	Female	Left	Yes	165	158	148	138	88	6.5	e	500	90	9	161.75	1.3	0	0	1	1	74.91	126.698	3.01297	-4
13	41	Female	Left	Yes	165	158	148	138	88	6.5	e	500	91	10	120.5	1.3	1	0	1	1	105.816	157.325	3.0798	-4
13	41	Female	Left	Yes	165	158	148	138	88	6.5	e	500	92	10	161.75	1.3	0	0	1	1	75.5507	128.252	2.69319	-4
13	41	Female	Left	Yes	165	158	148	138	88	6.5	e	500	93	10	148	1.3	1	0	1	1	94.9609	159.284	2.72031	-4
13	41	Female	Left	Yes	165	158	148	138	88	6.5	e	500	94	10	161.75	1.3	1	0	1	1	95.8891	175.159	2.69282	-4
13	41	Female	Left	Yes	165	158	148	138	88	6.5	e	500	95	10	175.5	1.3	0	0	1	1	70.8768	130.424	2.74658	-4
13	41	Female	Left	Yes	165	158	148	138	88	6.5	e	500	96	10	120.5	1.3	0	0	1	1	106.691	159.48	2.33326	-4
13	41	Female	Left	Yes	165	158	148	138	88	6.5	e	500	97	10	148	1.3	0	0	1	1	83.8555	134.005	2.41327	-4
13	41	Female	Left	Yes	165	158	148	138	88	6.5	e	500	98	10	134.25	1.3	0	0	1	1	92.7901	140.586	2.93324	-4
13	41	Female	Left	Yes	165	158	148	138	88	6.5	e	500	99	10	134.25	1.3	1	0	1	1	107.004	174.006	4.54685	-3
13	41	Female	Left	Yes	165	158	148	138	88	6.5	e	500	100	10	175.5	1.3	1	0	1	1	86.3913	167.301	3.27947	-3
95	29	Female	Right	Yes	173	162	151	142	99	6.5	e	500	1	1	122.167	1.3	1	0	1	1	106.607	160.94	31.2788	-2
95	29	Female	Right	Yes	173	162	151	142	99	6.5	e	500	2	1	179.833	1.3	1	0	1	1	80.593	158.296	4.96019	-3
95	29	Female	Right	Yes	173	162	151	142	99	6.5	e	500	3	1	165.417	1.3	0	0	1	1	89.3818	164.014	6.57279	-2
95	29	Female	Right	Yes	173	162	151	142	99	6.5	e	500	4	1	122.167	1.3	0	0	1	1	107.312	162.687	6.1331	-4
95	29	Female	Right	Yes	173	162	151	142	99	6.5	e	500	5	1	136.583	1.3	1	0	1	1	99.73	158.875	9.67967	-3
95	29	Female	Right	Yes	173	162	151	142	99	6.5	e	500	6	1	151	1.3	0	0	1	1	93.7468	159.513	9.88036	-2
95	29	Female	Right	Yes	173	162	151	142	99	6.5	e	500	7	1	179.833	1.3	0	0	1	1	76.9993	149.819	4.71911	-3
95	29	Female	Right	Yes	173	162	151	142	99	6.5	e	500	8	1	151	1.3	1	0	1	1	93.2577	158.399	5.95981	-3
95	29	Female	Right	Yes	173	162	151	142	99	6.5	e	500	9	1	136.583	1.3	0	0	1	1	99.6444	158.675	10.6397	-2
95	29	Female	Right	Yes	173	162	151	142	99	6.5	e	500	10	1	165.417	1.3	1	0	1	1	81.6584	146.355	9.01317	-2
95	29	Female	Right	Yes	173	162	151	142	99	6.5	e	500	11	2	151	1.3	1	0	1	1	90.5867	152.331	5.39993	-2
95	29	Female	Right	Yes	173	162	151	142	99	6.5	e	500	12	2	179.833	1.3	0	0	1	1	81.4322	160.248	3.2798	-3
95	29	Female	Right	Yes	173	162	151	142	99	6.5	e	500	13	2	151	1.3	0	0	1	1	90.8867	153.012	2.86631	-2
95	29	Female	Right	Yes	173	162	151	142	99	6.5	e	500	14	2	136.583	1.3	0	0	1	1	100.467	160.6	4.70649	-2
95	29	Female	Right	Yes	173	162	151	142	99	6.5	e	500	15	2	165.417	1.3	1	0	1	1	80.7869	144.331	6.17316	-2
95	29	Female	Right	Yes	173	162	151	142	99	6.5	e	500	16	2	165.417	1.3	0	0	1	1	76.9565	135.3	4.07983	-3
95	29	Female	Right	Yes	173	162	151	142	99	6.5	e	500	17	2	122.167	1.3	0	0	1	1	104.692	156.251	9.19969	-2
95	29	Female	Right	Yes	173	162	151	142	99	6.5	e	500	18	2	179.833	1.3	1	0	1	1	82.8828	163.601	8.99968	-2
95	29	Female	Right	Yes	173	162	151	142	99	6.5	e	500	19	2	136.583	1.3	1	0	1	1	92.2649	141.725	7.73308	-3
95	29	Female	Right	Yes	173	162	151	142	99	6.5	e	500	20	2	122.167	1.3	1	0	1	1	95.822	135.422	9.71993	-3
95	29	Female	Right	Yes	173	162	151	142	99	6.5	e	500	21	3	122.167	1.3	1	0	1	1	102.32	150.56	3.63957	-3
95	29	Female	Right	Yes	173	162	151	142	99	6.5	e	500	22	3	179.833	1.3	0	0	1	1	79.4127	155.534	9.14636	-3
95	29	Female	Right	Yes	173	162	151	142	99	6.5	e	500	23	3	165.417	1.3	0	0	1	1	80.2886	143.169	3.8002	-3
95	29	Female	Right	Yes	173	162	151	142	99	6.5	e	500	24	3	151	1.3	0	0	1	1	92.9359	157.667	5.03953	-3
95	29	Female	Right	Yes	173	162	151	142	99	6.5	e	500	25	3	122.167	1.3	0	0	1	1	104.414	155.579	4.76025	-3
95	29	Female	Right	Yes	173	162	151	142	99	6.5	e	500	26	3	136.583	1.3	0	0	1	1	90.3006	137.266	2.58617	-3
95	29	Female	Right	Yes	173	162	151	142	99	6.5	e	500	27	3	165.417	1.3	1	0	1	1	86.2774	156.958	6.09316	-3
95	29	Female	Right	Yes	173	162	151	142	99	6.5	e	500	28	3	151	1.3	1	0	1	1	91.1602	153.633	5.57308	-3
95	29	Female	Right	Yes	173	162	151	142	99	6.5	e	500	29	3	179.833	1.3	1	0	1	1	86.8821	172.752	4.31991	-3
95	29	Female	Right	Yes	173	162	151	142	99	6.5	e	500	30	3	136.583	1.3	1	0	1	1	96.9285	152.381	3.56021	-3
95	29	Female	Right	Yes	173	162	151	142	99	6.5	e	500	31	4	136.583	1.3	1	0	1	1	98.5422	156.11	2.94618	-3
95	29	Female	Right	Yes	173	162	151	142	99	6.5	e	500	32	4	165.417	1.3	1	0	1	1	87.613	159.998	4.9865	-2
95	29	Female	Right	Yes	173	162	151	142	99	6.5	e	500	33	4	122.167	1.3	0	0	1	1	95.2307	134.068	3.67988	-2
95	29	Female	Right	Yes	173	162	151	142	99	6.5	e	500	34	4	165.417	1.3	0	0	1	1	77.5905	136.812	3.68016	-3
95	29	Female	Right	Yes	173	162	151	142	99	6.5	e	500	35	4	151	1.3	0	0	1	1	96.0624	164.807	4.67955	-3
95	29	Female	Right	Yes	173	162	151	142	99	6.5	e	500	36	4	122.167	1.3	1	0	1	1	102.107	150.054	2.55988	-2
95	29	Female	Right	Yes	173	162	151	142	99	6.5	e	500	37	4	179.833	1.3	0	0	1	1	86.1562	171.099	5.22683	-3
95	29	Female	Right	Yes	173	162	151	142	99	6.5	e	500	38	4	179.833	1.3	1	0	1	1	80.5469	158.188	4.29285	-2
95	29	Female	Right	Yes	173	162	151	142	99	6.5	e	500	39	4	151	1.3	1	0	1	1	94.8393	162.006	5.9998	-3
95	29	Female	Right	Yes	173	162	151	142	99	6.5	e	500	40	4	136.583	1.3	0	0	1	1	98.5105	156.036	2.95989	-3
95	29	Female	Right	Yes	173	162	151	142	99	6.5	e	500	41	5	136.583	1.3	1	0	1	1	98.6927	156.459	5.15986	-2
95	29	Female	Right	Yes	173	162	151	142	99	6.5	e	500	42	5	122.167	1.3	1	0	1	1	103.853	154.226	4.30661	-2
95	29	Female	Right	Yes	173	162	151	142	99	6.5	e	500	43	5	179.833	1.3	0	0	1	1	81.216	159.745	6.23969	-3
95	29	Female	Right	Yes	173	162	151	142	99	6.5	e	500	44	5	165.417	1.3	1	0	1	1	88.3713	161.72	4.04014	-2
95	29	Female	Right	Yes	173	162	151	142	99	6.5	e	500	45	5	122.167	1.3	0	0	1	1	107.901	164.159	5.14617	-2
95	29	Female	Right	Yes	173	162	151	142	99	6.5	e	500	46	5	151	1.3	1	0	1	1	96.9308	166.803	6.13312	-2
95	29	Female	Right	Yes	173	162	151	142	99	6.5	e	500	47	5	151	1.3	0	0	1	1	97.3453	167.758	3.49328	-2
95	29	Female	Right	Yes	173	162	151	142	99	6.5	e	500	48	5	179.833	1.3	1	0	1	1	96.2988	194.183	3.46647	-3
95	29	Female	Right	Yes	173	162	151	142	99	6.5	e	500	49	5	136.583	1.3	0	0	1	1	92.053	141.243	4.83985	-2
95	29	Female	Right	Yes	173	162	151	142	99	6.5	e	500	50	5	165.417	1.3	0	0	1	1	90.923	167.511	2.41325	-2
95	29	Female	Right	Yes	173	162	151	142	99	6.5	e	500	51	6	165.417	1.3	1	0	1	1	91.7335	169.351	3.11989	-3
95	29	Female	Right	Yes	173	162	151	142	99	6.5	e	500	52	6	179.833	1.3	0	0	1	1	88.0638	175.439	3.47989	-4
95	29	Female	Right	Yes	173	162	151	142	99	6.5	e	500	53	6	136.583	1.3	0	0	1	1	95.3752	148.815	2.38658	-3
95	29	Female	Right	Yes	173	162	151	142	99	6.5	e	500	54	6	122.167	1.3	0	0	1	1	96.0238	135.885	2.2266	-3
95	29	Female	Right	Yes	173	162	151	142	99	6.5	e	500	55	6	165.417	1.3	0	0	1	1	89.1081	163.393	2.91987	-2
95	29	Female	Right	Yes	173	162	151	142	99	6.5	e	500	56	6	122.167	1.3	1	0	1	1	109.361	167.846	4.53319	-4
95	29	Female	Right	Yes	173	162	151	142	99	6.5	e	500	57	6	136.583	1.3	1	0	1	1	103.742	168.376	2.93326	-4
95	29	Female	Right	Yes	173	162	151	142	99	6.5	e	500	58	6	179.833	1.3	1	0	1	1	91.7576	183.822	3.45325	-4
95	29	Female	Right	Yes	173	162	151	142	99	6.5	e	500	59	6	151	1.3	0	0	1	1	97.0782	167.142	4.22643	-4
95	29	Female	Right	Yes	173	162	151	142	99	6.5	e	500	60	6	151	1.3	1	0	1	1	94.0678	160.245	4.8932	-4
95	29	Female	Right	Yes	173	162	151	142	99	6.5	e	500	61	7	165.417	1.3	0	0	1	1	88.4866	161.982	4.7735	-4
95	29	Female	Right	Yes	173	162	151	142	99	6.5	e	500	62	7	179.833	1.3	1	0	1	1	83.0362	163.955	8.0527	-4
95	29	Female	Right	Yes	173	162	151	142	99	6.5	e	500	63	7	151	1.3	0	0	1	1	89.5401	149.956	2.61356	-4
95	29	Female	Right	Yes	173	162	151	142	99	6.5	e	500	64	7	122.167	1.3	0	0	1	1	97.5139	139.313	2.73327	-4
95	29	Female	Right	Yes	173	162	151	142	99	6.5	e	500	65	7	179.833	1.3	0	0	1	1	76.2677	148.065	3.14617	-4
95	29	Female	Right	Yes	173	162	151	142	99	6.5	e	500	66	7	165.417	1.3	1	0	1	1	89.7485	164.846	4.30656	-4
95	29	Female	Right	Yes	173	162	151	142	99	6.5	e	500	67	7	136.583	1.3	1	0	1	1	101.332	162.634	7.97306	-4
95	29	Female	Right	Yes	173	162	151	142	99	6.5	e	500	68	7	151	1.3	1	0	1	1	95.5623	163.66	3.67988	-4
95	29	Female	Right	Yes	173	162	151	142	99	6.5	e	500	69	7	136.583	1.3	0	0	1	1	100.645	161.018	5.57315	-3
95	29	Female	Right	Yes	173	162	151	142	99	6.5	e	500	70	7	122.167	1.3	1	0	1	1	107.653	163.536	4.62652	-4
95	29	Female	Right	Yes	173	162	151	142	99	6.5	e	500	71	8	165.417	1.3	1	0	1	1	90.1253	165.701	4.71978	-4
95	29	Female	Right	Yes	173	162	151	142	99	6.5	e	500	72	8	136.583	1.3	0	0	1	1	101.433	162.874	4.50683	-3
95	29	Female	Right	Yes	173	162	151	142	99	6.5	e	500	73	8	179.833	1.3	0	0	1	1	76.0882	147.633	5.23947	-4
95	29	Female	Right	Yes	173	162	151	142	99	6.5	e	500	74	8	179.833	1.3	1	0	1	1	77.3893	150.749	6.81317	-4
95	29	Female	Right	Yes	173	162	151	142	99	6.5	e	500	75	8	136.583	1.3	1	0	1	1	98.736	156.56	4.37366	-4
95	29	Female	Right	Yes	173	162	151	142	99	6.5	e	500	76	8	165.417	1.3	0	0	1	1	89.772	164.899	2.78604	-5
95	29	Female	Right	Yes	173	162	151	142	99	6.5	e	500	77	8	151	1.3	0	0	1	1	94.4954	161.221	3.4666	-5
95	29	Female	Right	Yes	173	162	151	142	99	6.5	e	500	78	8	151	1.3	1	0	1	1	95.4053	163.301	4.71981	-5
95	29	Female	Right	Yes	173	162	151	142	99	6.5	e	500	79	8	122.167	1.3	1	0	1	1	103.805	154.109	5.27979	-4
95	29	Female	Right	Yes	173	162	151	142	99	6.5	e	500	80	8	122.167	1.3	0	0	1	1	105.44	158.072	10.4796	-4
95	29	Female	Right	Yes	173	162	151	142	99	6.5	e	500	81	9	136.583	1.3	1	0	1	1	98.7538	156.601	5.33316	-5
95	29	Female	Right	Yes	173	162	151	142	99	6.5	e	500	82	9	165.417	1.3	1	0	1	1	88.3638	161.703	5.79983	-4
95	29	Female	Right	Yes	173	162	151	142	99	6.5	e	500	83	9	179.833	1.3	0	0	1	1	81.8546	161.226	3.37322	-4
95	29	Female	Right	Yes	173	162	151	142	99	6.5	e	500	84	9	136.583	1.3	0	0	1	1	100.452	160.565	3.42661	-4
95	29	Female	Right	Yes	173	162	151	142	99	6.5	e	500	85	9	122.167	1.3	1	0	1	1	106.406	160.444	3.11977	-4
95	29	Female	Right	Yes	173	162	151	142	99	6.5	e	500	86	9	122.167	1.3	0	0	1	1	103.534	153.457	4.04029	-4
95	29	Female	Right	Yes	173	162	151	142	99	6.5	e	500	87	9	165.417	1.3	0	0	1	1	90.8399	167.322	2.87949	-4
95	29	Female	Right	Yes	173	162	151	142	99	6.5	e	500	88	9	151	1.3	0	0	1	1	97.3075	167.671	3.63986	-4
95	29	Female	Right	Yes	173	162	151	142	99	6.5	e	500	89	9	151	1.3	1	0	1	1	94.4575	161.134	2.41349	-3
95	29	Female	Right	Yes	173	162	151	142	99	6.5	e	500	90	9	179.833	1.3	1	0	1	1	76.1657	147.82	5.42625	-5
95	29	Female	Right	Yes	173	162	151	142	99	6.5	e	500	91	10	122.167	1.3	0	0	1	1	102.863	151.853	2.95992	-4
95	29	Female	Right	Yes	173	162	151	142	99	6.5	e	500	92	10	165.417	1.3	1	0	1	1	89.4749	164.225	5.51991	-4
95	29	Female	Right	Yes	173	162	151	142	99	6.5	e	500	93	10	122.167	1.3	1	0	1	1	110.342	170.364	5.3599	-5
95	29	Female	Right	Yes	173	162	151	142	99	6.5	e	500	94	10	151	1.3	0	0	1	1	97.3955	167.874	2.73341	-5
95	29	Female	Right	Yes	173	162	151	142	99	6.5	e	500	95	10	136.583	1.3	1	0	1	1	103.336	167.4	5.01278	-5
95	29	Female	Right	Yes	173	162	151	142	99	6.5	e	500	96	10	151	1.3	1	0	1	1	94.4478	161.112	4.53325	-4
95	29	Female	Right	Yes	173	162	151	142	99	6.5	e	500	97	10	165.417	1.3	0	0	1	1	87.3101	159.309	2.78684	-4
95	29	Female	Right	Yes	173	162	151	142	99	6.5	e	500	98	10	179.833	1.3	0	0	1	1	80.8033	158.786	5.30613	-4
95	29	Female	Right	Yes	173	162	151	142	99	6.5	e	500	99	10	136.583	1.3	0	0	1	1	98.2655	155.468	4.96016	-4
95	29	Female	Right	Yes	173	162	151	142	99	6.5	e	500	100	10	179.833	1.3	1	0	1	1	84.6168	167.583	5.55951	-5
94	20	Female	Right	Yes	164	154	143	135	91	6.5	e	500	1	1	129.333	1.3	1	0	1	1	99.6362	151.406	8.2665	-1
94	20	Female	Right	Yes	164	154	143	135	91	6.5	e	500	2	1	143	1.3	0	0	1	1	93.7161	151.444	4.87947	-1
94	20	Female	Right	Yes	164	154	143	135	91	6.5	e	500	3	1	156.667	1.3	0	0	1	1	84.8492	144.948	4.98709	0
94	20	Female	Right	Yes	164	154	143	135	91	6.5	e	500	4	1	115.667	1.3	0	0	1	1	105.304	151.24	3.58599	1
94	20	Female	Right	Yes	164	154	143	135	91	6.5	e	500	5	1	115.667	1.3	1	0	1	1	106.899	155.162	4.95992	0
94	20	Female	Right	Yes	164	154	143	135	91	6.5	e	500	6	1	143	1.3	1	0	1	1	96.0333	156.74	3.3466	1
94	20	Female	Right	Yes	164	154	143	135	91	6.5	e	500	7	1	170.333	1.3	1	0	1	1	80.318	148.154	3.9332	1
94	20	Female	Right	Yes	164	154	143	135	91	6.5	e	500	8	1	129.333	1.3	0	0	1	1	106.819	168.63	4.97373	3
94	20	Female	Right	Yes	164	154	143	135	91	6.5	e	500	9	1	156.667	1.3	1	0	1	1	92.3864	162.084	3.81273	2
94	20	Female	Right	Yes	164	154	143	135	91	6.5	e	500	10	1	170.333	1.3	0	0	1	1	78.2471	143.286	3.09327	3
94	20	Female	Right	Yes	164	154	143	135	91	6.5	e	500	11	2	156.667	1.3	0	0	1	1	95.4783	169.135	5.19981	2
94	20	Female	Right	Yes	164	154	143	135	91	6.5	e	500	12	2	115.667	1.3	0	0	1	1	108.43	158.986	3.27997	2
94	20	Female	Right	Yes	164	154	143	135	91	6.5	e	500	13	2	143	1.3	0	0	1	1	93.6027	151.185	3.98652	2
94	20	Female	Right	Yes	164	154	143	135	91	6.5	e	500	14	2	170.333	1.3	0	0	1	1	75.0205	135.55	3.07992	2
94	20	Female	Right	Yes	164	154	143	135	91	6.5	e	500	15	2	129.333	1.3	0	0	1	1	102.022	157.017	4.29322	3
94	20	Female	Right	Yes	164	154	143	135	91	6.5	e	500	16	2	143	1.3	1	0	1	1	97.2708	159.586	3.22658	2
94	20	Female	Right	Yes	164	154	143	135	91	6.5	e	500	17	2	170.333	1.3	1	0	1	1	79.2674	145.693	4.34661	2
94	20	Female	Right	Yes	164	154	143	135	91	6.5	e	500	18	2	156.667	1.3	1	0	1	1	87.4774	150.939	4.13328	3
94	20	Female	Right	Yes	164	154	143	135	91	6.5	e	500	19	2	115.667	1.3	1	0	1	1	110.74	164.892	3.21371	2
94	20	Female	Right	Yes	164	154	143	135	91	6.5	e	500	20	2	129.333	1.3	1	0	1	1	105.385	165.104	2.69277	2
94	20	Female	Right	Yes	164	154	143	135	91	6.5	e	500	21	3	129.333	1.3	0	0	1	1	102.086	157.17	3.5999	2
94	20	Female	Right	Yes	164	154	143	135	91	6.5	e	500	22	3	143	1.3	1	0	1	1	96.4296	157.65	5.53315	1
94	20	Female	Right	Yes	164	154	143	135	91	6.5	e	500	23	3	115.667	1.3	0	0	1	1	111.784	167.621	2.4666	2
94	20	Female	Right	Yes	164	154	143	135	91	6.5	e	500	24	3	170.333	1.3	0	0	1	1	84.6182	158.086	4.13323	2
94	20	Female	Right	Yes	164	154	143	135	91	6.5	e	500	25	3	170.333	1.3	1	0	1	1	83.7773	156.159	2.86664	2
94	20	Female	Right	Yes	164	154	143	135	91	6.5	e	500	26	3	129.333	1.3	1	0	1	1	102.738	158.72	3.38655	2
94	20	Female	Right	Yes	164	154	143	135	91	6.5	e	500	27	3	143	1.3	0	0	1	1	93.255	150.393	4.13324	2
94	20	Female	Right	Yes	164	154	143	135	91	6.5	e	500	28	3	115.667	1.3	1	0	1	1	108.455	159.051	3.15989	2
94	20	Female	Right	Yes	164	154	143	135	91	6.5	e	500	29	3	156.667	1.3	0	0	1	1	85.6553	146.79	4.11997	2
94	20	Female	Right	Yes	164	154	143	135	91	6.5	e	500	30	3	156.667	1.3	1	0	1	1	88.9831	154.359	4.84039	2
94	20	Female	Right	Yes	164	154	143	135	91	6.5	e	500	31	4	129.333	1.3	0	0	1	1	104.417	162.752	4.13326	2
94	20	Female	Right	Yes	164	154	143	135	91	6.5	e	500	32	4	156.667	1.3	0	0	1	1	90.5516	157.918	6.50599	1
94	20	Female	Right	Yes	164	154	143	135	91	6.5	e	500	33	4	143	1.3	1	0	1	1	97.9022	161.044	4.3998	2
94	20	Female	Right	Yes	164	154	143	135	91	6.5	e	500	34	4	170.333	1.3	0	0	1	1	84.6301	158.114	5.64031	0
94	20	Female	Right	Yes	164	154	143	135	91	6.5	e	500	35	4	115.667	1.3	0	0	1	1	110.676	164.728	4.66616	0
94	20	Female	Right	Yes	164	154	143	135	91	6.5	e	500	36	4	156.667	1.3	1	0	1	1	91.7737	160.692	4.17329	0
94	20	Female	Right	Yes	164	154	143	135	91	6.5	e	500	37	4	115.667	1.3	1	0	1	1	112.702	170.053	5.05318	0
94	20	Female	Right	Yes	164	154	143	135	91	6.5	e	500	38	4	170.333	1.3	1	0	1	1	80.5507	148.697	2.77325	1
94	20	Female	Right	Yes	164	154	143	135	91	6.5	e	500	39	4	143	1.3	0	0	1	1	99.3153	164.324	4.50657	2
94	20	Female	Right	Yes	164	154	143	135	91	6.5	e	500	40	4	129.333	1.3	1	0	1	1	112.651	183.583	3.02663	2
94	20	Female	Right	Yes	164	154	143	135	91	6.5	e	500	41	5	143	1.3	0	0	1	1	95.9029	156.441	2.18706	2
94	20	Female	Right	Yes	164	154	143	135	91	6.5	e	500	42	5	156.667	1.3	1	0	1	1	94.8723	167.748	2.71944	2
94	20	Female	Right	Yes	164	154	143	135	91	6.5	e	500	43	5	115.667	1.3	1	0	1	1	114.083	173.773	2.68043	2
94	20	Female	Right	Yes	164	154	143	135	91	6.5	e	500	44	5	170.333	1.3	1	0	1	1	81.8284	151.666	2.15944	2
94	20	Female	Right	Yes	164	154	143	135	91	6.5	e	500	45	5	115.667	1.3	0	0	1	1	115.266	177.024	2.40002	2
94	20	Female	Right	Yes	164	154	143	135	91	6.5	e	500	46	5	156.667	1.3	0	0	1	1	93.1493	163.82	2.75991	3
94	20	Female	Right	Yes	164	154	143	135	91	6.5	e	500	47	5	129.333	1.3	1	0	1	1	101.953	156.855	2.65322	3
94	20	Female	Right	Yes	164	154	143	135	91	6.5	e	500	48	5	143	1.3	1	0	1	1	101.401	169.215	2.50667	3
94	20	Female	Right	Yes	164	154	143	135	91	6.5	e	500	49	5	129.333	1.3	0	0	1	1	107.996	171.563	2.06657	2
94	20	Female	Right	Yes	164	154	143	135	91	6.5	e	500	50	5	170.333	1.3	0	0	1	1	84.1166	156.937	2.57333	3
94	20	Female	Right	Yes	164	154	143	135	91	6.5	e	500	51	6	143	1.3	1	0	1	1	106.265	180.928	2.45328	3
94	20	Female	Right	Yes	164	154	143	135	91	6.5	e	500	52	6	170.333	1.3	1	0	1	1	80.8333	149.356	2.86656	2
94	20	Female	Right	Yes	164	154	143	135	91	6.5	e	500	53	6	143	1.3	0	0	1	1	95.2317	154.904	4.47985	1
94	20	Female	Right	Yes	164	154	143	135	91	6.5	e	500	54	6	115.667	1.3	0	0	1	1	110.545	164.388	2.60006	1
94	20	Female	Right	Yes	164	154	143	135	91	6.5	e	500	55	6	156.667	1.3	1	0	1	1	90.4025	157.58	3.13311	1
94	20	Female	Right	Yes	164	154	143	135	91	6.5	e	500	56	6	129.333	1.3	0	0	1	1	100.395	153.181	2.50672	1
94	20	Female	Right	Yes	164	154	143	135	91	6.5	e	500	57	6	156.667	1.3	0	0	1	1	87.7843	151.637	3.14652	2
94	20	Female	Right	Yes	164	154	143	135	91	6.5	e	500	58	6	129.333	1.3	1	0	1	1	106.229	167.173	3.73319	1
94	20	Female	Right	Yes	164	154	143	135	91	6.5	e	500	59	6	170.333	1.3	0	0	1	1	85.7144	160.591	3.11995	1
94	20	Female	Right	Yes	164	154	143	135	91	6.5	e	500	60	6	115.667	1.3	1	0	1	1	107.904	157.665	3.19993	1
94	20	Female	Right	Yes	164	154	143	135	91	6.5	e	500	61	7	170.333	1.3	0	0	1	1	84.7422	158.37	4.42652	1
94	20	Female	Right	Yes	164	154	143	135	91	6.5	e	500	62	7	129.333	1.3	0	0	1	1	104.59	163.171	2.06663	1
94	20	Female	Right	Yes	164	154	143	135	91	6.5	e	500	63	7	156.667	1.3	0	0	1	1	85.1741	145.691	2.49326	1
94	20	Female	Right	Yes	164	154	143	135	91	6.5	e	500	64	7	129.333	1.3	1	0	1	1	102.591	158.371	2.57326	1
94	20	Female	Right	Yes	164	154	143	135	91	6.5	e	500	65	7	156.667	1.3	1	0	1	1	90.3552	157.473	4.70655	3
94	20	Female	Right	Yes	164	154	143	135	91	6.5	e	500	66	7	115.667	1.3	0	0	1	1	113.278	171.594	4.10707	2
94	20	Female	Right	Yes	164	154	143	135	91	6.5	e	500	67	7	143	1.3	0	0	1	1	100.003	165.929	3.02613	2
94	20	Female	Right	Yes	164	154	143	135	91	6.5	e	500	68	7	170.333	1.3	1	0	1	1	81.3882	150.645	3.44039	1
94	20	Female	Right	Yes	164	154	143	135	91	6.5	e	500	69	7	115.667	1.3	1	0	1	1	108.556	159.305	5.74611	0
94	20	Female	Right	Yes	164	154	143	135	91	6.5	e	500	70	7	143	1.3	1	0	1	1	101.335	169.059	2.87984	1
94	20	Female	Right	Yes	164	154	143	135	91	6.5	e	500	71	8	115.667	1.3	0	0	1	1	111.031	165.65	2.17336	1
94	20	Female	Right	Yes	164	154	143	135	91	6.5	e	500	72	8	170.333	1.3	1	0	1	1	84.3211	157.406	2.45322	1
94	20	Female	Right	Yes	164	154	143	135	91	6.5	e	500	73	8	143	1.3	1	0	1	1	96.7	158.272	2.98657	1
94	20	Female	Right	Yes	164	154	143	135	91	6.5	e	500	74	8	156.667	1.3	0	0	1	1	86.5245	148.771	3.22665	1
94	20	Female	Right	Yes	164	154	143	135	91	6.5	e	500	75	8	170.333	1.3	0	0	1	1	80.8751	149.453	3.65317	2
94	20	Female	Right	Yes	164	154	143	135	91	6.5	e	500	76	8	129.333	1.3	0	0	1	1	100.145	152.594	2.29372	2
94	20	Female	Right	Yes	164	154	143	135	91	6.5	e	500	77	8	115.667	1.3	1	0	1	1	105.416	151.514	3.14619	2
94	20	Female	Right	Yes	164	154	143	135	91	6.5	e	500	78	8	143	1.3	0	0	1	1	93.7715	151.57	3.02659	2
94	20	Female	Right	Yes	164	154	143	135	91	6.5	e	500	79	8	156.667	1.3	1	0	1	1	89.433	155.38	5.36037	1
94	20	Female	Right	Yes	164	154	143	135	91	6.5	e	500	80	8	129.333	1.3	1	0	1	1	101.29	155.286	3.98602	2
94	20	Female	Right	Yes	164	154	143	135	91	6.5	e	500	81	9	156.667	1.3	1	0	1	1	91.2782	159.567	6.10656	2
94	20	Female	Right	Yes	164	154	143	135	91	6.5	e	500	82	9	143	1.3	0	0	1	1	95.2213	154.88	3.78657	2
94	20	Female	Right	Yes	164	154	143	135	91	6.5	e	500	83	9	129.333	1.3	1	0	1	1	101.974	156.905	4.05369	1
94	20	Female	Right	Yes	164	154	143	135	91	6.5	e	500	84	9	143	1.3	1	0	1	1	85.0575	131.758	2.90611	3
94	20	Female	Right	Yes	164	154	143	135	91	6.5	e	500	85	9	115.667	1.3	0	0	1	1	108.541	159.268	2.57329	3
94	20	Female	Right	Yes	164	154	143	135	91	6.5	e	500	86	9	170.333	1.3	1	0	1	1	82.333	152.833	3.53335	2
94	20	Female	Right	Yes	164	154	143	135	91	6.5	e	500	87	9	156.667	1.3	0	0	1	1	91.0572	159.066	4.52027	1
94	20	Female	Right	Yes	164	154	143	135	91	6.5	e	500	88	9	170.333	1.3	0	0	1	1	75.0996	135.742	3.51948	2
94	20	Female	Right	Yes	164	154	143	135	91	6.5	e	500	89	9	129.333	1.3	0	0	1	1	101.752	156.378	2.65321	2
94	20	Female	Right	Yes	164	154	143	135	91	6.5	e	500	90	9	115.667	1.3	1	0	1	1	118.056	184.951	3.82688	2
94	20	Female	Right	Yes	164	154	143	135	91	6.5	e	500	91	10	156.667	1.3	0	0	1	1	91.4196	159.888	3.90629	3
94	20	Female	Right	Yes	164	154	143	135	91	6.5	e	500	92	10	143	1.3	1	0	1	1	100.254	166.516	3.10653	1
94	20	Female	Right	Yes	164	154	143	135	91	6.5	e	500	93	10	129.333	1.3	0	0	1	1	106.207	167.118	2.81331	2
94	20	Female	Right	Yes	164	154	143	135	91	6.5	e	500	94	10	143	1.3	0	0	1	1	94.63	153.528	2.47999	2
94	20	Female	Right	Yes	164	154	143	135	91	6.5	e	500	95	10	170.333	1.3	1	0	1	1	86.8867	163.262	3.59992	4
94	20	Female	Right	Yes	164	154	143	135	91	6.5	e	500	96	10	129.333	1.3	1	0	1	1	101.246	155.183	3.29368	2
94	20	Female	Right	Yes	164	154	143	135	91	6.5	e	500	97	10	115.667	1.3	0	0	1	1	108.159	158.305	1.87955	2
94	20	Female	Right	Yes	164	154	143	135	91	6.5	e	500	98	10	156.667	1.3	1	0	1	1	92.8569	163.154	3.05364	2
94	20	Female	Right	Yes	164	154	143	135	91	6.5	e	500	99	10	115.667	1.3	1	0	1	1	110.109	163.263	3.90614	3
94	20	Female	Right	Yes	164	154	143	135	91	6.5	e	500	100	10	170.333	1.3	0	0	1	1	82.3267	152.818	2.94662	2
38	27	Male	Right	Yes	185	174	159	150	95	6.5	e	500	1	1	143.583	1.3	1	0	1	1	88.3767	139.899	11.9331	-5
38	27	Male	Right	Yes	185	174	159	150	95	6.5	e	500	2	1	174.417	1.3	0	0	1	1	81.1661	154.213	12.4131	-3
38	27	Male	Right	Yes	185	174	159	150	95	6.5	e	500	3	1	189.833	1.3	1	0	1	1	71.3304	145.908	10.0267	-4
38	27	Male	Right	Yes	185	174	159	150	95	6.5	e	500	4	1	159	1.3	0	0	1	1	94.9697	170.304	6.50609	-3
38	27	Male	Right	Yes	185	174	159	150	95	6.5	e	500	5	1	128.167	1.3	0	0	1	1	112.519	182.066	4.01327	-5
38	27	Male	Right	Yes	185	174	159	150	95	6.5	e	500	6	1	159	1.3	1	0	1	1	93.1046	166.051	5.61373	-4
38	27	Male	Right	Yes	185	174	159	150	95	6.5	e	500	7	1	174.417	1.3	1	0	1	1	87.8526	169.542	7.98599	-4
38	27	Male	Right	Yes	185	174	159	150	95	6.5	e	500	8	1	128.167	1.3	1	0	1	1	112.512	182.046	7.79973	-6
38	27	Male	Right	Yes	185	174	159	150	95	6.5	e	500	9	1	143.583	1.3	0	0	1	1	104.424	177.021	6.73323	-7
38	27	Male	Right	Yes	185	174	159	150	95	6.5	e	500	10	1	189.833	1.3	0	0	1	1	81.5612	170.547	5.03978	-6
38	27	Male	Right	Yes	185	174	159	150	95	6.5	e	500	11	2	128.167	1.3	1	0	1	1	105.035	163.086	5.57378	-7
38	27	Male	Right	Yes	185	174	159	150	95	6.5	e	500	12	2	159	1.3	0	0	1	1	87.9037	154.241	2.81275	-7
38	27	Male	Right	Yes	185	174	159	150	95	6.5	e	500	13	2	128.167	1.3	0	0	1	1	107.163	168.316	2.46657	-8
38	27	Male	Right	Yes	185	174	159	150	95	6.5	e	500	14	2	174.417	1.3	1	0	1	1	86.6086	166.713	3.77325	-8
38	27	Male	Right	Yes	185	174	159	150	95	6.5	e	500	15	2	143.583	1.3	0	0	1	1	108.534	187.167	3.88023	-8
38	27	Male	Right	Yes	185	174	159	150	95	6.5	e	500	16	2	159	1.3	1	0	1	1	92.9206	165.632	3.89296	-8
38	27	Male	Right	Yes	185	174	159	150	95	6.5	e	500	17	2	189.833	1.3	1	0	1	1	86.7361	182.42	2.55988	-8
38	27	Male	Right	Yes	185	174	159	150	95	6.5	e	500	18	2	189.833	1.3	0	0	1	1	84.3414	176.953	3.13329	-8
38	27	Male	Right	Yes	185	174	159	150	95	6.5	e	500	19	2	143.583	1.3	1	0	1	1	108.049	185.947	3.38664	-8
38	27	Male	Right	Yes	185	174	159	150	95	6.5	e	500	20	2	174.417	1.3	0	0	1	1	91.8666	178.653	4.85318	-8
38	27	Male	Right	Yes	185	174	159	150	95	6.5	e	500	21	3	143.583	1.3	1	0	1	1	107.405	184.334	3.37377	-7
38	27	Male	Right	Yes	185	174	159	150	95	6.5	e	500	22	3	159	1.3	1	0	1	1	97.1988	175.42	6.58596	-7
38	27	Male	Right	Yes	185	174	159	150	95	6.5	e	500	23	3	174.417	1.3	0	0	1	1	90.9438	176.558	5.45322	-6
38	27	Male	Right	Yes	185	174	159	150	95	6.5	e	500	24	3	143.583	1.3	0	0	1	1	105.742	180.226	7.8531	-5
38	27	Male	Right	Yes	185	174	159	150	95	6.5	e	500	25	3	174.417	1.3	1	0	1	1	92.7942	180.762	6.09321	-5
38	27	Male	Right	Yes	185	174	159	150	95	6.5	e	500	26	3	159	1.3	0	0	1	1	98.3765	178.142	6.19968	-6
38	27	Male	Right	Yes	185	174	159	150	95	6.5	e	500	27	3	128.167	1.3	0	0	1	1	110.017	175.526	3.1334	-6
38	27	Male	Right	Yes	185	174	159	150	95	6.5	e	500	28	3	189.833	1.3	0	0	1	1	81.8939	171.318	9.34704	-5
38	27	Male	Right	Yes	185	174	159	150	95	6.5	e	500	29	3	189.833	1.3	1	0	1	1	80.3167	167.651	4.03925	-6
38	27	Male	Right	Yes	185	174	159	150	95	6.5	e	500	30	3	128.167	1.3	1	0	1	1	111.386	179.076	7.65318	-8
38	27	Male	Right	Yes	185	174	159	150	95	6.5	e	500	31	4	174.417	1.3	1	0	1	1	86.2705	165.943	7.07983	-9
38	27	Male	Right	Yes	185	174	159	150	95	6.5	e	500	32	4	128.167	1.3	1	0	1	1	109.119	173.233	8.23978	-11
38	27	Male	Right	Yes	185	174	159	150	95	6.5	e	500	33	4	143.583	1.3	0	0	1	1	102.047	171.327	4.21323	-12
38	27	Male	Right	Yes	185	174	159	150	95	6.5	e	500	34	4	128.167	1.3	0	0	1	1	107.68	169.606	5.07986	-12
38	27	Male	Right	Yes	185	174	159	150	95	6.5	e	500	35	4	174.417	1.3	0	0	1	1	88.1383	170.191	5.21321	-11
38	27	Male	Right	Yes	185	174	159	150	95	6.5	e	500	36	4	159	1.3	1	0	1	1	97.4928	176.098	6.88033	-7
38	27	Male	Right	Yes	185	174	159	150	95	6.5	e	500	37	4	189.833	1.3	0	0	1	1	84.7068	177.789	2.93305	-8
38	27	Male	Right	Yes	185	174	159	150	95	6.5	e	500	38	4	143.583	1.3	1	0	1	1	103.286	174.281	5.35962	-8
38	27	Male	Right	Yes	185	174	159	150	95	6.5	e	500	39	4	159	1.3	0	0	1	1	95.7294	172.043	3.82656	-9
38	27	Male	Right	Yes	185	174	159	150	95	6.5	e	500	40	4	189.833	1.3	1	0	1	1	79.1879	165.006	5.42653	-8
38	27	Male	Right	Yes	185	174	159	150	95	6.5	e	500	41	5	143.583	1.3	1	0	1	1	99.1512	164.525	3.49329	-8
38	27	Male	Right	Yes	185	174	159	150	95	6.5	e	500	42	5	174.417	1.3	0	0	1	1	83.0702	158.616	4.22698	-8
38	27	Male	Right	Yes	185	174	159	150	95	6.5	e	500	43	5	159	1.3	1	0	1	1	90.2095	159.475	4.99995	-8
38	27	Male	Right	Yes	185	174	159	150	95	6.5	e	500	44	5	174.417	1.3	1	0	1	1	86.3831	166.199	4.49272	-8
38	27	Male	Right	Yes	185	174	159	150	95	6.5	e	500	45	5	159	1.3	0	0	1	1	95.3484	171.17	3.29317	-8
38	27	Male	Right	Yes	185	174	159	150	95	6.5	e	500	46	5	128.167	1.3	0	0	1	1	107.596	169.394	2.39994	-8
38	27	Male	Right	Yes	185	174	159	150	95	6.5	e	500	47	5	128.167	1.3	1	0	1	1	113.684	185.188	2.70668	-9
38	27	Male	Right	Yes	185	174	159	150	95	6.5	e	500	48	5	189.833	1.3	0	0	1	1	82.3515	172.375	2.82647	-6
38	27	Male	Right	Yes	185	174	159	150	95	6.5	e	500	49	5	143.583	1.3	0	0	1	1	100.302	167.212	4.11997	-7
38	27	Male	Right	Yes	185	174	159	150	95	6.5	e	500	50	5	189.833	1.3	1	0	1	1	85.2635	179.062	3.09385	-6
38	27	Male	Right	Yes	185	174	159	150	95	6.5	e	500	51	6	159	1.3	0	0	1	1	95.7848	172.17	2.57267	-6
38	27	Male	Right	Yes	185	174	159	150	95	6.5	e	500	52	6	128.167	1.3	1	0	1	1	107.162	168.315	4.18664	-8
38	27	Male	Right	Yes	185	174	159	150	95	6.5	e	500	53	6	143.583	1.3	1	0	1	1	101.604	170.277	3.38651	-7
38	27	Male	Right	Yes	185	174	159	150	95	6.5	e	500	54	6	128.167	1.3	0	0	1	1	106.017	165.485	4.21326	-7
38	27	Male	Right	Yes	185	174	159	150	95	6.5	e	500	55	6	189.833	1.3	1	0	1	1	86.6186	182.152	4.09322	-7
38	27	Male	Right	Yes	185	174	159	150	95	6.5	e	500	56	6	174.417	1.3	0	0	1	1	84.7495	162.47	6.85321	-6
38	27	Male	Right	Yes	185	174	159	150	95	6.5	e	500	57	6	174.417	1.3	1	0	1	1	86.0065	165.341	3.69372	-6
38	27	Male	Right	Yes	185	174	159	150	95	6.5	e	500	58	6	143.583	1.3	0	0	1	1	99.8153	166.074	3.89272	-6
38	27	Male	Right	Yes	185	174	159	150	95	6.5	e	500	59	6	159	1.3	1	0	1	1	93.1244	166.096	5.18656	-5
38	27	Male	Right	Yes	185	174	159	150	95	6.5	e	500	60	6	189.833	1.3	0	0	1	1	82.2848	172.222	3.15989	-6
38	27	Male	Right	Yes	185	174	159	150	95	6.5	e	500	61	7	174.417	1.3	0	0	1	1	84.5749	162.071	3.10662	-7
38	27	Male	Right	Yes	185	174	159	150	95	6.5	e	500	62	7	143.583	1.3	0	0	1	1	99.4786	165.288	3.73325	-8
38	27	Male	Right	Yes	185	174	159	150	95	6.5	e	500	63	7	189.833	1.3	1	0	1	1	79.2825	165.228	5.17316	-7
38	27	Male	Right	Yes	185	174	159	150	95	6.5	e	500	64	7	128.167	1.3	0	0	1	1	111.568	179.554	3.86657	-7
38	27	Male	Right	Yes	185	174	159	150	95	6.5	e	500	65	7	128.167	1.3	1	0	1	1	111.323	178.911	5.31993	-8
38	27	Male	Right	Yes	185	174	159	150	95	6.5	e	500	66	7	174.417	1.3	1	0	1	1	90.6114	175.804	5.17318	-7
38	27	Male	Right	Yes	185	174	159	150	95	6.5	e	500	67	7	159	1.3	1	0	1	1	93.7578	167.538	4.99981	-7
38	27	Male	Right	Yes	185	174	159	150	95	6.5	e	500	68	7	143.583	1.3	1	0	1	1	104.913	178.205	4.69326	-8
38	27	Male	Right	Yes	185	174	159	150	95	6.5	e	500	69	7	159	1.3	0	0	1	1	94.8621	170.058	5.05319	-7
38	27	Male	Right	Yes	185	174	159	150	95	6.5	e	500	70	7	189.833	1.3	0	0	1	1	81.9596	171.47	3.32001	-6
38	27	Male	Right	Yes	185	174	159	150	95	6.5	e	500	71	8	189.833	1.3	0	0	1	1	78.8794	164.28	3.45375	-5
38	27	Male	Right	Yes	185	174	159	150	95	6.5	e	500	72	8	143.583	1.3	0	0	1	1	100.856	168.515	3.41269	-8
38	27	Male	Right	Yes	185	174	159	150	95	6.5	e	500	73	8	159	1.3	1	0	1	1	95.6478	171.856	4.3202	-8
38	27	Male	Right	Yes	185	174	159	150	95	6.5	e	500	74	8	174.417	1.3	1	0	1	1	89.6287	173.574	4.62624	-9
38	27	Male	Right	Yes	185	174	159	150	95	6.5	e	500	75	8	189.833	1.3	1	0	1	1	80.0598	167.051	4.86652	-9
38	27	Male	Right	Yes	185	174	159	150	95	6.5	e	500	76	8	174.417	1.3	0	0	1	1	85.5954	164.403	6.90691	-6
38	27	Male	Right	Yes	185	174	159	150	95	6.5	e	500	77	8	128.167	1.3	0	0	1	1	111.333	178.938	2.1462	-7
38	27	Male	Right	Yes	185	174	159	150	95	6.5	e	500	78	8	159	1.3	0	0	1	1	93.8532	167.756	2.30661	-7
38	27	Male	Right	Yes	185	174	159	150	95	6.5	e	500	79	8	128.167	1.3	1	0	1	1	111.246	178.711	3.17329	-8
38	27	Male	Right	Yes	185	174	159	150	95	6.5	e	500	80	8	143.583	1.3	1	0	1	1	107.153	183.707	4.62656	-8
38	27	Male	Right	Yes	185	174	159	150	95	6.5	e	500	81	9	189.833	1.3	0	0	1	1	81.0066	169.259	2.93322	-8
38	27	Male	Right	Yes	185	174	159	150	95	6.5	e	500	82	9	174.417	1.3	1	0	1	1	87.8245	169.478	3.53325	-7
38	27	Male	Right	Yes	185	174	159	150	95	6.5	e	500	83	9	159	1.3	0	0	1	1	88.3082	155.16	3.41373	-9
38	27	Male	Right	Yes	185	174	159	150	95	6.5	e	500	84	9	159	1.3	1	0	1	1	90.8903	161.02	2.98642	-9
38	27	Male	Right	Yes	185	174	159	150	95	6.5	e	500	85	9	189.833	1.3	1	0	1	1	78.188	162.646	4.86624	-9
38	27	Male	Right	Yes	185	174	159	150	95	6.5	e	500	86	9	143.583	1.3	1	0	1	1	96.9327	159.39	5.39989	-9
38	27	Male	Right	Yes	185	174	159	150	95	6.5	e	500	87	9	128.167	1.3	1	0	1	1	103.972	160.512	4.65322	-10
38	27	Male	Right	Yes	185	174	159	150	95	6.5	e	500	88	9	143.583	1.3	0	0	1	1	102.036	171.302	2.67989	-10
38	27	Male	Right	Yes	185	174	159	150	95	6.5	e	500	89	9	174.417	1.3	0	0	1	1	84.1086	161.002	3.86662	-10
38	27	Male	Right	Yes	185	174	159	150	95	6.5	e	500	90	9	128.167	1.3	0	0	1	1	107.061	168.062	5.70652	-11
38	27	Male	Right	Yes	185	174	159	150	95	6.5	e	500	91	10	159	1.3	1	0	1	1	93.845	167.737	3.3071	-11
38	27	Male	Right	Yes	185	174	159	150	95	6.5	e	500	92	10	174.417	1.3	1	0	1	1	83.7362	160.148	4.51935	-11
38	27	Male	Right	Yes	185	174	159	150	95	6.5	e	500	93	10	189.833	1.3	1	0	1	1	85.3376	179.231	2.32001	-11
38	27	Male	Right	Yes	185	174	159	150	95	6.5	e	500	94	10	189.833	1.3	0	0	1	1	79.0636	164.714	4.19986	-11
38	27	Male	Right	Yes	185	174	159	150	95	6.5	e	500	95	10	128.167	1.3	0	0	1	1	105.435	164.06	4.9603	-11
38	27	Male	Right	Yes	185	174	159	150	95	6.5	e	500	96	10	143.583	1.3	0	0	1	1	101.737	170.593	2.71956	-11
38	27	Male	Right	Yes	185	174	159	150	95	6.5	e	500	97	10	174.417	1.3	0	0	1	1	84.4309	161.741	3.15988	-11
38	27	Male	Right	Yes	185	174	159	150	95	6.5	e	500	98	10	159	1.3	0	0	1	1	88.2127	154.944	4.33313	-12
38	27	Male	Right	Yes	185	174	159	150	95	6.5	e	500	99	10	128.167	1.3	1	0	1	1	108.333	171.244	6.75998	-12
38	27	Male	Right	Yes	185	174	159	150	95	6.5	e	500	100	10	143.583	1.3	1	0	1	1	96.1813	157.663	3.74653	-11
76	28	Male	Right	Yes	191	179	165	152	100	6.5	e	500	1	1	180.917	1.3	1	0	1	1	89.1163	178.912	19.1991	-9
76	28	Male	Right	Yes	191	179	165	152	100	6.5	e	500	2	1	196.833	1.3	1	0	1	1	77.8925	168.946	11.0795	-10
76	28	Male	Right	Yes	191	179	165	152	100	6.5	e	500	3	1	165	1.3	1	0	1	1	95.1647	176.75	8.46641	-11
76	28	Male	Right	Yes	191	179	165	152	100	6.5	e	500	4	1	165	1.3	0	0	1	1	94.7972	175.91	5.31977	-12
76	28	Male	Right	Yes	191	179	165	152	100	6.5	e	500	5	1	133.167	1.3	0	0	1	1	114.802	193.24	5.61311	-12
76	28	Male	Right	Yes	191	179	165	152	100	6.5	e	500	6	1	149.083	1.3	1	0	1	1	103.347	179.928	5.4665	-11
76	28	Male	Right	Yes	191	179	165	152	100	6.5	e	500	7	1	196.833	1.3	0	0	1	1	80.476	175.023	4.93362	-12
76	28	Male	Right	Yes	191	179	165	152	100	6.5	e	500	8	1	133.167	1.3	1	0	1	1	117.383	200.505	6.01297	-12
76	28	Male	Right	Yes	191	179	165	152	100	6.5	e	500	9	1	180.917	1.3	0	0	1	1	86.826	173.708	4.01275	-12
76	28	Male	Right	Yes	191	179	165	152	100	6.5	e	500	10	1	149.083	1.3	0	0	1	1	102.318	177.471	3.77321	-12
76	28	Male	Right	Yes	191	179	165	152	100	6.5	e	500	11	2	149.083	1.3	1	0	1	1	102.278	177.375	3.57313	-12
76	28	Male	Right	Yes	191	179	165	152	100	6.5	e	500	12	2	196.833	1.3	0	0	1	1	81.6417	177.733	5.74645	-12
76	28	Male	Right	Yes	191	179	165	152	100	6.5	e	500	13	2	133.167	1.3	0	0	1	1	116.426	197.772	4.96034	-12
76	28	Male	Right	Yes	191	179	165	152	100	6.5	e	500	14	2	165	1.3	0	0	1	1	95.925	178.492	2.85262	-12
76	28	Male	Right	Yes	191	179	165	152	100	6.5	e	500	15	2	133.167	1.3	1	0	1	1	116.139	196.963	5.77322	-12
76	28	Male	Right	Yes	191	179	165	152	100	6.5	e	500	16	2	165	1.3	1	0	1	1	95.7084	177.995	4.97342	-11
76	28	Male	Right	Yes	191	179	165	152	100	6.5	e	500	17	2	180.917	1.3	1	0	1	1	88.5347	177.591	4.21284	-12
76	28	Male	Right	Yes	191	179	165	152	100	6.5	e	500	18	2	149.083	1.3	0	0	1	1	106.16	186.753	2.7732	-12
76	28	Male	Right	Yes	191	179	165	152	100	6.5	e	500	19	2	196.833	1.3	1	0	1	1	79.1864	172.003	3.10655	-12
76	28	Male	Right	Yes	191	179	165	152	100	6.5	e	500	20	2	180.917	1.3	0	0	1	1	84.7476	168.966	2.97364	-12
76	28	Male	Right	Yes	191	179	165	152	100	6.5	e	500	21	3	165	1.3	0	0	1	1	94.906	176.159	2.74607	-12
76	28	Male	Right	Yes	191	179	165	152	100	6.5	e	500	22	3	133.167	1.3	1	0	1	1	114.647	192.815	4.62653	-12
76	28	Male	Right	Yes	191	179	165	152	100	6.5	e	500	23	3	133.167	1.3	0	0	1	1	113.01	188.375	2.78656	-13
76	28	Male	Right	Yes	191	179	165	152	100	6.5	e	500	24	3	149.083	1.3	0	0	1	1	105.723	185.681	2.70714	-12
76	28	Male	Right	Yes	191	179	165	152	100	6.5	e	500	25	3	180.917	1.3	0	0	1	1	84.9818	169.502	3.3859	-12
76	28	Male	Right	Yes	191	179	165	152	100	6.5	e	500	26	3	149.083	1.3	1	0	1	1	104.654	183.077	4.70653	-13
76	28	Male	Right	Yes	191	179	165	152	100	6.5	e	500	27	3	196.833	1.3	1	0	1	1	80.0002	173.911	2.64046	-13
76	28	Male	Right	Yes	191	179	165	152	100	6.5	e	500	28	3	180.917	1.3	1	0	1	1	91.187	183.61	3.21264	-13
76	28	Male	Right	Yes	191	179	165	152	100	6.5	e	500	29	3	196.833	1.3	0	0	1	1	84.4151	184.121	3.10653	-13
76	28	Male	Right	Yes	191	179	165	152	100	6.5	e	500	30	3	165	1.3	1	0	1	1	98.195	183.722	4.33312	-13
76	28	Male	Right	Yes	191	179	165	152	100	6.5	e	500	31	4	133.167	1.3	1	0	1	1	116.255	197.291	4.6802	-14
76	28	Male	Right	Yes	191	179	165	152	100	6.5	e	500	32	4	180.917	1.3	1	0	1	1	88.4284	177.35	2.6529	-14
76	28	Male	Right	Yes	191	179	165	152	100	6.5	e	500	33	4	196.833	1.3	0	0	1	1	83.7326	182.556	2.99988	-14
76	28	Male	Right	Yes	191	179	165	152	100	6.5	e	500	34	4	133.167	1.3	0	0	1	1	111.265	183.761	3.08039	-14
76	28	Male	Right	Yes	191	179	165	152	100	6.5	e	500	35	4	180.917	1.3	0	0	1	1	92.3925	186.348	2.9331	-14
76	28	Male	Right	Yes	191	179	165	152	100	6.5	e	500	36	4	165	1.3	0	0	1	1	97.3271	181.716	3.09276	-13
76	28	Male	Right	Yes	191	179	165	152	100	6.5	e	500	37	4	165	1.3	1	0	1	1	95.289	177.035	3.17372	-13
76	28	Male	Right	Yes	191	179	165	152	100	6.5	e	500	38	4	196.833	1.3	1	0	1	1	82.4271	179.55	2.35929	-14
76	28	Male	Right	Yes	191	179	165	152	100	6.5	e	500	39	4	149.083	1.3	1	0	1	1	105.251	184.528	3.4933	-14
76	28	Male	Right	Yes	191	179	165	152	100	6.5	e	500	40	4	149.083	1.3	0	0	1	1	101.507	175.549	2.95992	-14
76	28	Male	Right	Yes	191	179	165	152	100	6.5	e	500	41	5	196.833	1.3	0	0	1	1	84.0364	183.253	3.62649	-13
76	28	Male	Right	Yes	191	179	165	152	100	6.5	e	500	42	5	165	1.3	0	0	1	1	95.6185	177.789	2.94655	-13
76	28	Male	Right	Yes	191	179	165	152	100	6.5	e	500	43	5	149.083	1.3	1	0	1	1	105.308	184.668	2.81364	-13
76	28	Male	Right	Yes	191	179	165	152	100	6.5	e	500	44	5	149.083	1.3	0	0	1	1	98.4431	168.38	2.1595	-13
76	28	Male	Right	Yes	191	179	165	152	100	6.5	e	500	45	5	196.833	1.3	1	0	1	1	80.4899	175.055	2.66659	-14
76	28	Male	Right	Yes	191	179	165	152	100	6.5	e	500	46	5	180.917	1.3	0	0	1	1	89.8604	180.6	3.54649	-13
76	28	Male	Right	Yes	191	179	165	152	100	6.5	e	500	47	5	180.917	1.3	1	0	1	1	86.8516	173.766	2.71985	-12
76	28	Male	Right	Yes	191	179	165	152	100	6.5	e	500	48	5	133.167	1.3	0	0	1	1	109.586	179.421	1.95994	-13
76	28	Male	Right	Yes	191	179	165	152	100	6.5	e	500	49	5	133.167	1.3	1	0	1	1	114.517	192.458	2.93321	-13
76	28	Male	Right	Yes	191	179	165	152	100	6.5	e	500	50	5	165	1.3	1	0	1	1	96.485	179.777	4.03984	-13
76	28	Male	Right	Yes	191	179	165	152	100	6.5	e	500	51	6	196.833	1.3	0	0	1	1	76.7846	166.305	2.53326	-13
76	28	Male	Right	Yes	191	179	165	152	100	6.5	e	500	52	6	149.083	1.3	0	0	1	1	104.503	182.711	3.29317	-12
76	28	Male	Right	Yes	191	179	165	152	100	6.5	e	500	53	6	133.167	1.3	1	0	1	1	116.463	197.876	3.35983	-12
76	28	Male	Right	Yes	191	179	165	152	100	6.5	e	500	54	6	133.167	1.3	0	0	1	1	113.645	190.083	2.26664	-12
76	28	Male	Right	Yes	191	179	165	152	100	6.5	e	500	55	6	149.083	1.3	1	0	1	1	108.282	192.032	2.9066	-12
76	28	Male	Right	Yes	191	179	165	152	100	6.5	e	500	56	6	180.917	1.3	0	0	1	1	84.5115	168.425	3.19968	-13
76	28	Male	Right	Yes	191	179	165	152	100	6.5	e	500	57	6	165	1.3	0	0	1	1	96.5122	179.84	2.13331	-11
76	28	Male	Right	Yes	191	179	165	152	100	6.5	e	500	58	6	165	1.3	1	0	1	1	94.2515	174.664	2.55998	-10
76	28	Male	Right	Yes	191	179	165	152	100	6.5	e	500	59	6	196.833	1.3	1	0	1	1	81.2136	176.74	2.89315	-10
76	28	Male	Right	Yes	191	179	165	152	100	6.5	e	500	60	6	180.917	1.3	1	0	1	1	87.7092	175.716	2.43995	-11
76	28	Male	Right	Yes	191	179	165	152	100	6.5	e	500	61	7	133.167	1.3	1	0	1	1	107.526	174.22	3.34652	-11
76	28	Male	Right	Yes	191	179	165	152	100	6.5	e	500	62	7	149.083	1.3	0	0	1	1	99.909	171.793	2.66659	-11
76	28	Male	Right	Yes	191	179	165	152	100	6.5	e	500	63	7	165	1.3	0	0	1	1	94.7184	175.73	2.64041	-10
76	28	Male	Right	Yes	191	179	165	152	100	6.5	e	500	64	7	180.917	1.3	0	0	1	1	86.9492	173.988	2.95938	-10
76	28	Male	Right	Yes	191	179	165	152	100	6.5	e	500	65	7	149.083	1.3	1	0	1	1	105.034	183.998	3.6403	-11
76	28	Male	Right	Yes	191	179	165	152	100	6.5	e	500	66	7	196.833	1.3	1	0	1	1	81.0061	176.257	2.91932	-11
76	28	Male	Right	Yes	191	179	165	152	100	6.5	e	500	67	7	133.167	1.3	0	0	1	1	114.184	191.549	2.55998	-11
76	28	Male	Right	Yes	191	179	165	152	100	6.5	e	500	68	7	165	1.3	1	0	1	1	93.8194	173.679	2.29321	-11
76	28	Male	Right	Yes	191	179	165	152	100	6.5	e	500	69	7	180.917	1.3	1	0	1	1	90.5742	182.22	2.9999	-11
76	28	Male	Right	Yes	191	179	165	152	100	6.5	e	500	70	7	196.833	1.3	0	0	1	1	78.6474	170.733	2.82697	-12
76	28	Male	Right	Yes	191	179	165	152	100	6.5	e	500	71	8	149.083	1.3	0	0	1	1	101.072	174.522	2.6262	-12
76	28	Male	Right	Yes	191	179	165	152	100	6.5	e	500	72	8	180.917	1.3	0	0	1	1	86.5012	172.968	2.93319	-11
76	28	Male	Right	Yes	191	179	165	152	100	6.5	e	500	73	8	149.083	1.3	1	0	1	1	102.256	177.323	2.7599	-11
76	28	Male	Right	Yes	191	179	165	152	100	6.5	e	500	74	8	180.917	1.3	1	0	1	1	87.4955	175.231	2.05322	-12
76	28	Male	Right	Yes	191	179	165	152	100	6.5	e	500	75	8	165	1.3	0	0	1	1	95.9396	178.525	2.43983	-12
76	28	Male	Right	Yes	191	179	165	152	100	6.5	e	500	76	8	196.833	1.3	1	0	1	1	84.9896	185.436	2.53334	-12
76	28	Male	Right	Yes	191	179	165	152	100	6.5	e	500	77	8	133.167	1.3	0	0	1	1	118.748	204.482	3.15985	-12
76	28	Male	Right	Yes	191	179	165	152	100	6.5	e	500	78	8	165	1.3	1	0	1	1	92.9369	171.669	3.47984	-13
76	28	Male	Right	Yes	191	179	165	152	100	6.5	e	500	79	8	133.167	1.3	1	0	1	1	113.387	189.389	2.71988	-13
76	28	Male	Right	Yes	191	179	165	152	100	6.5	e	500	80	8	196.833	1.3	0	0	1	1	79.4671	172.662	2.36022	-12
76	28	Male	Right	Yes	191	179	165	152	100	6.5	e	500	81	9	196.833	1.3	0	0	1	1	81.2018	176.713	2.86654	-12
76	28	Male	Right	Yes	191	179	165	152	100	6.5	e	500	82	9	149.083	1.3	0	0	1	1	100.651	173.532	2.83957	-12
76	28	Male	Right	Yes	191	179	165	152	100	6.5	e	500	83	9	165	1.3	0	0	1	1	95.4934	177.502	2.53325	-12
76	28	Male	Right	Yes	191	179	165	152	100	6.5	e	500	84	9	180.917	1.3	1	0	1	1	90.787	182.702	2.63991	-12
76	28	Male	Right	Yes	191	179	165	152	100	6.5	e	500	85	9	133.167	1.3	0	0	1	1	117.136	199.794	2.12024	-12
76	28	Male	Right	Yes	191	179	165	152	100	6.5	e	500	86	9	133.167	1.3	1	0	1	1	109.751	179.843	3.05286	-12
76	28	Male	Right	Yes	191	179	165	152	100	6.5	e	500	87	9	196.833	1.3	1	0	1	1	79.2575	172.17	2.70658	-12
76	28	Male	Right	Yes	191	179	165	152	100	6.5	e	500	88	9	165	1.3	1	0	1	1	94.8549	176.042	3.1068	-12
76	28	Male	Right	Yes	191	179	165	152	100	6.5	e	500	89	9	149.083	1.3	1	0	1	1	106.145	186.716	3.26673	-11
76	28	Male	Right	Yes	191	179	165	152	100	6.5	e	500	90	9	180.917	1.3	0	0	1	1	85.2304	170.07	2.54609	-12
76	28	Male	Right	Yes	191	179	165	152	100	6.5	e	500	91	10	149.083	1.3	1	0	1	1	103.46	180.199	3.32038	-11
76	28	Male	Right	Yes	191	179	165	152	100	6.5	e	500	92	10	165	1.3	1	0	1	1	100.202	188.396	2.30604	-10
76	28	Male	Right	Yes	191	179	165	152	100	6.5	e	500	93	10	133.167	1.3	0	0	1	1	114.469	192.327	2.16032	-12
76	28	Male	Right	Yes	191	179	165	152	100	6.5	e	500	94	10	196.833	1.3	0	0	1	1	77.2284	167.366	2.78612	-11
76	28	Male	Right	Yes	191	179	165	152	100	6.5	e	500	95	10	165	1.3	0	0	1	1	97.4258	181.944	2.45328	-12
76	28	Male	Right	Yes	191	179	165	152	100	6.5	e	500	96	10	196.833	1.3	1	0	1	1	81.8032	178.107	2.17323	-11
76	28	Male	Right	Yes	191	179	165	152	100	6.5	e	500	97	10	180.917	1.3	0	0	1	1	86.8729	173.815	2.43992	-11
76	28	Male	Right	Yes	191	179	165	152	100	6.5	e	500	98	10	133.167	1.3	1	0	1	1	111.276	183.789	3.13319	-13
76	28	Male	Right	Yes	191	179	165	152	100	6.5	e	500	99	10	149.083	1.3	0	0	1	1	102.136	177.038	2.55991	-12
76	28	Male	Right	Yes	191	179	165	152	100	6.5	e	500	100	10	180.917	1.3	1	0	1	1	90.7846	182.697	2.3466	-13
7	21	Female	Right	Yes	159	146	138	127	81	6.5	e	500	1	1	111.5	1.3	1	0	1	1	106.099	149.02	16.1728	1
7	21	Female	Right	Yes	159	146	138	127	81	6.5	e	500	2	1	124.75	1.3	0	0	1	1	100.74	149.407	10.6664	1
7	21	Female	Right	Yes	159	146	138	127	81	6.5	e	500	3	1	151.25	1.3	0	0	1	1	89.6213	150.391	7.77367	3
7	21	Female	Right	Yes	159	146	138	127	81	6.5	e	500	4	1	151.25	1.3	1	0	1	1	90.1044	151.487	7.46648	5
7	21	Female	Right	Yes	159	146	138	127	81	6.5	e	500	5	1	164.5	1.3	1	0	1	1	82.2452	146.797	8.85293	6
7	21	Female	Right	Yes	159	146	138	127	81	6.5	e	500	6	1	124.75	1.3	1	0	1	1	99.9658	147.593	6.13273	4
7	21	Female	Right	Yes	159	146	138	127	81	6.5	e	500	7	1	111.5	1.3	0	0	1	1	107.722	153.044	5.81375	4
7	21	Female	Right	Yes	159	146	138	127	81	6.5	e	500	8	1	164.5	1.3	0	0	1	1	82.307	146.94	4.25262	6
7	21	Female	Right	Yes	159	146	138	127	81	6.5	e	500	9	1	138	1.3	0	0	1	1	96.2198	152.168	4.6933	4
7	21	Female	Right	Yes	159	146	138	127	81	6.5	e	500	10	1	138	1.3	1	0	1	1	94.166	147.469	9.58682	4
7	21	Female	Right	Yes	159	146	138	127	81	6.5	e	500	11	2	124.75	1.3	0	0	1	1	100.853	149.673	8.46644	5
7	21	Female	Right	Yes	159	146	138	127	81	6.5	e	500	12	2	111.5	1.3	0	0	1	1	107.879	153.437	6.21267	5
7	21	Female	Right	Yes	159	146	138	127	81	6.5	e	500	13	2	138	1.3	0	0	1	1	94.1721	147.483	8.42637	5
7	21	Female	Right	Yes	159	146	138	127	81	6.5	e	500	14	2	164.5	1.3	0	0	1	1	81.6049	145.315	4.67992	6
7	21	Female	Right	Yes	159	146	138	127	81	6.5	e	500	15	2	111.5	1.3	1	0	1	1	108.176	154.181	4.53321	6
7	21	Female	Right	Yes	159	146	138	127	81	6.5	e	500	16	2	151.25	1.3	0	0	1	1	88.1998	147.164	4.09317	6
7	21	Female	Right	Yes	159	146	138	127	81	6.5	e	500	17	2	138	1.3	1	0	1	1	93.8907	146.841	5.42654	6
7	21	Female	Right	Yes	159	146	138	127	81	6.5	e	500	18	2	151.25	1.3	1	0	1	1	88.9398	148.844	5.26653	7
7	21	Female	Right	Yes	159	146	138	127	81	6.5	e	500	19	2	164.5	1.3	1	0	1	1	84.2987	151.521	5.85319	8
7	21	Female	Right	Yes	159	146	138	127	81	6.5	e	500	20	2	124.75	1.3	1	0	1	1	98.7435	144.744	4.69317	7
7	21	Female	Right	Yes	159	146	138	127	81	6.5	e	500	21	3	124.75	1.3	0	0	1	1	100.87	149.714	4.70652	7
7	21	Female	Right	Yes	159	146	138	127	81	6.5	e	500	22	3	151.25	1.3	0	0	1	1	87.6219	145.851	4.58662	7
7	21	Female	Right	Yes	159	146	138	127	81	6.5	e	500	23	3	111.5	1.3	1	0	1	1	107.984	153.698	5.66651	6
7	21	Female	Right	Yes	159	146	138	127	81	6.5	e	500	24	3	138	1.3	0	0	1	1	94.6306	148.53	4.21318	5
7	21	Female	Right	Yes	159	146	138	127	81	6.5	e	500	25	3	164.5	1.3	1	0	1	1	82.3693	147.083	4.66655	6
7	21	Female	Right	Yes	159	146	138	127	81	6.5	e	500	26	3	111.5	1.3	0	0	1	1	104.395	144.866	3.91983	5
7	21	Female	Right	Yes	159	146	138	127	81	6.5	e	500	27	3	124.75	1.3	1	0	1	1	100.825	149.608	3.94661	6
7	21	Female	Right	Yes	159	146	138	127	81	6.5	e	500	28	3	164.5	1.3	0	0	1	1	81.6294	145.371	6.96022	7
7	21	Female	Right	Yes	159	146	138	127	81	6.5	e	500	29	3	151.25	1.3	1	0	1	1	90.2766	151.877	3.99937	9
7	21	Female	Right	Yes	159	146	138	127	81	6.5	e	500	30	3	138	1.3	1	0	1	1	97.2334	154.5	3.48062	8
7	21	Female	Right	Yes	159	146	138	127	81	6.5	e	500	31	4	164.5	1.3	0	0	1	1	80.3805	142.467	3.74594	8
7	21	Female	Right	Yes	159	146	138	127	81	6.5	e	500	32	4	124.75	1.3	0	0	1	1	102.152	152.743	5.1203	7
7	21	Female	Right	Yes	159	146	138	127	81	6.5	e	500	33	4	111.5	1.3	0	0	1	1	106.53	150.081	4.19987	6
7	21	Female	Right	Yes	159	146	138	127	81	6.5	e	500	34	4	164.5	1.3	1	0	1	1	82.9275	148.371	3.23945	8
7	21	Female	Right	Yes	159	146	138	127	81	6.5	e	500	35	4	151.25	1.3	1	0	1	1	91.4591	154.561	4.02696	7
7	21	Female	Right	Yes	159	146	138	127	81	6.5	e	500	36	4	151.25	1.3	0	0	1	1	89.5063	150.13	3.65291	6
7	21	Female	Right	Yes	159	146	138	127	81	6.5	e	500	37	4	111.5	1.3	1	0	1	1	109.849	158.429	4.09324	6
7	21	Female	Right	Yes	159	146	138	127	81	6.5	e	500	38	4	138	1.3	0	0	1	1	95.3703	150.221	3.74652	6
7	21	Female	Right	Yes	159	146	138	127	81	6.5	e	500	39	4	124.75	1.3	1	0	1	1	100.978	149.968	4.15984	6
7	21	Female	Right	Yes	159	146	138	127	81	6.5	e	500	40	4	138	1.3	1	0	1	1	94.9829	149.334	4.97371	6
7	21	Female	Right	Yes	159	146	138	127	81	6.5	e	500	41	5	151.25	1.3	1	0	1	1	88.9817	148.939	3.50646	6
7	21	Female	Right	Yes	159	146	138	127	81	6.5	e	500	42	5	111.5	1.3	0	0	1	1	106.735	150.589	4.43944	6
7	21	Female	Right	Yes	159	146	138	127	81	6.5	e	500	43	5	151.25	1.3	0	0	1	1	88.1188	146.98	4.79987	7
7	21	Female	Right	Yes	159	146	138	127	81	6.5	e	500	44	5	124.75	1.3	0	0	1	1	100.028	147.738	6.89351	6
7	21	Female	Right	Yes	159	146	138	127	81	6.5	e	500	45	5	164.5	1.3	0	0	1	1	81.9489	146.111	4.31953	7
7	21	Female	Right	Yes	159	146	138	127	81	6.5	e	500	46	5	164.5	1.3	1	0	1	1	84.3837	151.716	4.30651	8
7	21	Female	Right	Yes	159	146	138	127	81	6.5	e	500	47	5	124.75	1.3	1	0	1	1	104.519	158.415	3.62658	7
7	21	Female	Right	Yes	159	146	138	127	81	6.5	e	500	48	5	138	1.3	0	0	1	1	94.5958	148.45	2.99999	7
7	21	Female	Right	Yes	159	146	138	127	81	6.5	e	500	49	5	138	1.3	1	0	1	1	95.1607	149.741	4.53312	6
7	21	Female	Right	Yes	159	146	138	127	81	6.5	e	500	50	5	111.5	1.3	1	0	1	1	108.287	154.461	3.58656	6
7	21	Female	Right	Yes	159	146	138	127	81	6.5	e	500	51	6	111.5	1.3	1	0	1	1	107.255	151.878	3.3065	6
7	21	Female	Right	Yes	159	146	138	127	81	6.5	e	500	52	6	111.5	1.3	0	0	1	1	104.807	145.864	4.86662	6
7	21	Female	Right	Yes	159	146	138	127	81	6.5	e	500	53	6	124.75	1.3	1	0	1	1	101.821	151.958	3.42659	6
7	21	Female	Right	Yes	159	146	138	127	81	6.5	e	500	54	6	138	1.3	1	0	1	1	93.0692	144.97	6.6532	6
7	21	Female	Right	Yes	159	146	138	127	81	6.5	e	500	55	6	151.25	1.3	0	0	1	1	91.1128	153.775	3.71985	6
7	21	Female	Right	Yes	159	146	138	127	81	6.5	e	500	56	6	124.75	1.3	0	0	1	1	98.8437	144.976	4.90649	5
7	21	Female	Right	Yes	159	146	138	127	81	6.5	e	500	57	6	164.5	1.3	1	0	1	1	83.5353	149.769	5.02656	8
7	21	Female	Right	Yes	159	146	138	127	81	6.5	e	500	58	6	138	1.3	0	0	1	1	93.0653	144.962	3.8536	7
7	21	Female	Right	Yes	159	146	138	127	81	6.5	e	500	59	6	164.5	1.3	0	0	1	1	84.3775	151.702	4.60007	8
7	21	Female	Right	Yes	159	146	138	127	81	6.5	e	500	60	6	151.25	1.3	1	0	1	1	91.1776	153.922	2.87936	7
7	21	Female	Right	Yes	159	146	138	127	81	6.5	e	500	61	7	151.25	1.3	0	0	1	1	88.2246	147.22	3.45366	7
7	21	Female	Right	Yes	159	146	138	127	81	6.5	e	500	62	7	138	1.3	1	0	1	1	96.81	153.525	3.45319	7
7	21	Female	Right	Yes	159	146	138	127	81	6.5	e	500	63	7	164.5	1.3	0	0	1	1	81.7279	145.6	4.50609	7
7	21	Female	Right	Yes	159	146	138	127	81	6.5	e	500	64	7	151.25	1.3	1	0	1	1	90.5141	152.417	2.82667	8
7	21	Female	Right	Yes	159	146	138	127	81	6.5	e	500	65	7	164.5	1.3	1	0	1	1	83.9435	150.707	3.29329	7
7	21	Female	Right	Yes	159	146	138	127	81	6.5	e	500	66	7	124.75	1.3	1	0	1	1	103.522	156.013	3.10653	7
7	21	Female	Right	Yes	159	146	138	127	81	6.5	e	500	67	7	111.5	1.3	1	0	1	1	110.453	159.983	4.23989	7
7	21	Female	Right	Yes	159	146	138	127	81	6.5	e	500	68	7	111.5	1.3	0	0	1	1	107.034	151.33	4.39996	6
7	21	Female	Right	Yes	159	146	138	127	81	6.5	e	500	69	7	138	1.3	0	0	1	1	95.7661	151.127	5.36015	7
7	21	Female	Right	Yes	159	146	138	127	81	6.5	e	500	70	7	124.75	1.3	0	0	1	1	99.2281	145.871	3.7328	7
7	21	Female	Right	Yes	159	146	138	127	81	6.5	e	500	71	8	111.5	1.3	0	0	1	1	105.649	147.916	3.77317	7
7	21	Female	Right	Yes	159	146	138	127	81	6.5	e	500	72	8	164.5	1.3	0	0	1	1	83.558	149.822	4.21333	7
7	21	Female	Right	Yes	159	146	138	127	81	6.5	e	500	73	8	111.5	1.3	1	0	1	1	105.034	146.416	5.71978	7
7	21	Female	Right	Yes	159	146	138	127	81	6.5	e	500	74	8	138	1.3	0	0	1	1	93.8915	146.843	4.15998	6
7	21	Female	Right	Yes	159	146	138	127	81	6.5	e	500	75	8	164.5	1.3	1	0	1	1	83.3474	149.338	5.77312	7
7	21	Female	Right	Yes	159	146	138	127	81	6.5	e	500	76	8	151.25	1.3	0	0	1	1	88.0605	146.848	3.42654	7
7	21	Female	Right	Yes	159	146	138	127	81	6.5	e	500	77	8	124.75	1.3	1	0	1	1	102.648	153.924	6.62646	6
7	21	Female	Right	Yes	159	146	138	127	81	6.5	e	500	78	8	151.25	1.3	1	0	1	1	90.009	151.27	2.78711	6
7	21	Female	Right	Yes	159	146	138	127	81	6.5	e	500	79	8	124.75	1.3	0	0	1	1	100.476	148.787	5.86653	5
7	21	Female	Right	Yes	159	146	138	127	81	6.5	e	500	80	8	138	1.3	1	0	1	1	95.6818	150.934	3.35941	5
7	21	Female	Right	Yes	159	146	138	127	81	6.5	e	500	81	9	138	1.3	1	0	1	1	95.2589	149.966	4.87984	6
7	21	Female	Right	Yes	159	146	138	127	81	6.5	e	500	82	9	124.75	1.3	0	0	1	1	99.32	146.085	3.3199	5
7	21	Female	Right	Yes	159	146	138	127	81	6.5	e	500	83	9	151.25	1.3	0	0	1	1	89.0499	149.094	3.78655	7
7	21	Female	Right	Yes	159	146	138	127	81	6.5	e	500	84	9	138	1.3	0	0	1	1	93.3485	145.606	4.82652	7
7	21	Female	Right	Yes	159	146	138	127	81	6.5	e	500	85	9	124.75	1.3	1	0	1	1	99.9389	147.53	6.36035	6
7	21	Female	Right	Yes	159	146	138	127	81	6.5	e	500	86	9	151.25	1.3	1	0	1	1	88.2604	147.302	3.98611	6
7	21	Female	Right	Yes	159	146	138	127	81	6.5	e	500	87	9	164.5	1.3	0	0	1	1	82.7639	147.994	5.46641	8
7	21	Female	Right	Yes	159	146	138	127	81	6.5	e	500	88	9	111.5	1.3	0	0	1	1	107.227	151.808	6.4138	6
7	21	Female	Right	Yes	159	146	138	127	81	6.5	e	500	89	9	111.5	1.3	1	0	1	1	107.174	151.678	4.11925	6
7	21	Female	Right	Yes	159	146	138	127	81	6.5	e	500	90	9	164.5	1.3	1	0	1	1	84.9471	153.006	4.06663	7
7	21	Female	Right	Yes	159	146	138	127	81	6.5	e	500	91	10	164.5	1.3	0	0	1	1	80.5262	142.807	9.253	8
7	21	Female	Right	Yes	159	146	138	127	81	6.5	e	500	92	10	164.5	1.3	1	0	1	1	84.7445	152.542	3.36039	8
7	21	Female	Right	Yes	159	146	138	127	81	6.5	e	500	93	10	111.5	1.3	0	0	1	1	105.894	148.517	4.51944	6
7	21	Female	Right	Yes	159	146	138	127	81	6.5	e	500	94	10	138	1.3	0	0	1	1	92.3011	143.224	3.4532	6
7	21	Female	Right	Yes	159	146	138	127	81	6.5	e	500	95	10	124.75	1.3	0	0	1	1	102.513	153.601	4.36033	5
7	21	Female	Right	Yes	159	146	138	127	81	6.5	e	500	96	10	151.25	1.3	0	0	1	1	88.2103	147.188	3.8261	5
7	21	Female	Right	Yes	159	146	138	127	81	6.5	e	500	97	10	151.25	1.3	1	0	1	1	89.7376	150.655	5.84046	7
7	21	Female	Right	Yes	159	146	138	127	81	6.5	e	500	98	10	111.5	1.3	1	0	1	1	109.42	157.332	5.43928	6
7	21	Female	Right	Yes	159	146	138	127	81	6.5	e	500	99	10	124.75	1.3	1	0	1	1	103.914	156.955	3.17322	6
7	21	Female	Right	Yes	159	146	138	127	81	6.5	e	500	100	10	138	1.3	1	0	1	1	96.5206	152.859	3.30651	6
3	29	Female	Right	Yes	166	153	143	133	84	6.5	e	500	1	1	115.333	1.3	1	0	1	1	108.475	158.768	28.7192	-6
3	29	Female	Right	Yes	166	153	143	133	84	6.5	e	500	2	1	143	1.3	1	0	1	1	87.7239	137.833	5.87987	-12
3	29	Female	Right	Yes	166	153	143	133	84	6.5	e	500	3	1	129.167	1.3	1	0	1	1	100.736	153.814	5.81357	-12
3	29	Female	Right	Yes	166	153	143	133	84	6.5	e	500	4	1	156.833	1.3	0	0	1	1	84.1749	143.571	4.63945	-13
3	29	Female	Right	Yes	166	153	143	133	84	6.5	e	500	5	1	143	1.3	0	0	1	1	87.8021	138.011	3.89368	-15
3	29	Female	Right	Yes	166	153	143	133	84	6.5	e	500	6	1	170.667	1.3	1	0	1	1	78.9917	145.378	5.93312	-12
3	29	Female	Right	Yes	166	153	143	133	84	6.5	e	500	7	1	115.333	1.3	0	0	1	1	109.297	160.852	3.59985	-14
3	29	Female	Right	Yes	166	153	143	133	84	6.5	e	500	8	1	129.167	1.3	0	0	1	1	95.3164	141.264	2.79996	-15
3	29	Female	Right	Yes	166	153	143	133	84	6.5	e	500	9	1	156.833	1.3	1	0	1	1	81.1351	136.558	3.53331	-15
3	29	Female	Right	Yes	166	153	143	133	84	6.5	e	500	10	1	170.667	1.3	0	0	1	1	78.4624	144.129	4.19978	-15
3	29	Female	Right	Yes	166	153	143	133	84	6.5	e	500	11	2	170.667	1.3	0	0	1	1	75.6279	137.356	3.41277	-14
3	29	Female	Right	Yes	166	153	143	133	84	6.5	e	500	12	2	115.333	1.3	1	0	1	1	108.257	158.219	4.25382	-15
3	29	Female	Right	Yes	166	153	143	133	84	6.5	e	500	13	2	170.667	1.3	1	0	1	1	79.4361	146.423	3.30602	-15
3	29	Female	Right	Yes	166	153	143	133	84	6.5	e	500	14	2	143	1.3	1	0	1	1	89.8602	142.683	3.79988	-16
3	29	Female	Right	Yes	166	153	143	133	84	6.5	e	500	15	2	143	1.3	0	0	1	1	91.8374	147.17	3.37327	-18
3	29	Female	Right	Yes	166	153	143	133	84	6.5	e	500	16	2	156.833	1.3	0	0	1	1	83.5341	142.1	3.34658	-17
3	29	Female	Right	Yes	166	153	143	133	84	6.5	e	500	17	2	129.167	1.3	1	0	1	1	105.132	164.32	3.21334	-16
3	29	Female	Right	Yes	166	153	143	133	84	6.5	e	500	18	2	115.333	1.3	0	0	1	1	101.888	142.699	2.69359	-18
3	29	Female	Right	Yes	166	153	143	133	84	6.5	e	500	19	2	129.167	1.3	0	0	1	1	93.6554	137.472	2.77282	-19
3	29	Female	Right	Yes	166	153	143	133	84	6.5	e	500	20	2	156.833	1.3	1	0	1	1	84.5711	144.478	4.94652	-18
3	29	Female	Right	Yes	166	153	143	133	84	6.5	e	500	21	3	156.833	1.3	0	0	1	1	82.9293	140.708	2.88042	-19
3	29	Female	Right	Yes	166	153	143	133	84	6.5	e	500	22	3	129.167	1.3	0	0	1	1	95.1428	140.867	3.15944	-19
3	29	Female	Right	Yes	166	153	143	133	84	6.5	e	500	23	3	170.667	1.3	1	0	1	1	77.3177	141.412	3.81321	-18
3	29	Female	Right	Yes	166	153	143	133	84	6.5	e	500	24	3	143	1.3	0	0	1	1	87.5536	137.446	2.43995	-19
3	29	Female	Right	Yes	166	153	143	133	84	6.5	e	500	25	3	115.333	1.3	0	0	1	1	98.4477	134.641	2.38691	-20
3	29	Female	Right	Yes	166	153	143	133	84	6.5	e	500	26	3	143	1.3	1	0	1	1	87.4326	137.171	4.10625	-19
3	29	Female	Right	Yes	166	153	143	133	84	6.5	e	500	27	3	115.333	1.3	1	0	1	1	108.611	159.11	4.31994	-19
3	29	Female	Right	Yes	166	153	143	133	84	6.5	e	500	28	3	129.167	1.3	1	0	1	1	95.9748	142.772	4.86635	-19
3	29	Female	Right	Yes	166	153	143	133	84	6.5	e	500	29	3	156.833	1.3	1	0	1	1	86.1856	148.166	4.24046	-16
3	29	Female	Right	Yes	166	153	143	133	84	6.5	e	500	30	3	170.667	1.3	0	0	1	1	76.3758	139.158	8.70586	-12
3	29	Female	Right	Yes	166	153	143	133	84	6.5	e	500	31	4	156.833	1.3	0	0	1	1	85.2764	146.091	2.90663	-13
3	29	Female	Right	Yes	166	153	143	133	84	6.5	e	500	32	4	129.167	1.3	0	0	1	1	100.36	152.933	2.52041	-14
3	29	Female	Right	Yes	166	153	143	133	84	6.5	e	500	33	4	143	1.3	1	0	1	1	86.7916	135.713	3.67951	-15
3	29	Female	Right	Yes	166	153	143	133	84	6.5	e	500	34	4	143	1.3	0	0	1	1	87.6866	137.748	2.72043	-16
3	29	Female	Right	Yes	166	153	143	133	84	6.5	e	500	35	4	170.667	1.3	1	0	1	1	78.8285	144.993	3.47963	-15
3	29	Female	Right	Yes	166	153	143	133	84	6.5	e	500	36	4	156.833	1.3	1	0	1	1	82.1737	138.965	3.82625	-14
3	29	Female	Right	Yes	166	153	143	133	84	6.5	e	500	37	4	115.333	1.3	0	0	1	1	105.84	152.218	2.98656	-19
3	29	Female	Right	Yes	166	153	143	133	84	6.5	e	500	38	4	115.333	1.3	1	0	1	1	106.755	154.472	3.41325	-20
3	29	Female	Right	Yes	166	153	143	133	84	6.5	e	500	39	4	170.667	1.3	0	0	1	1	77.1746	141.071	3.59986	-18
3	29	Female	Right	Yes	166	153	143	133	84	6.5	e	500	40	4	129.167	1.3	1	0	1	1	98.7265	149.121	3.1733	-14
3	29	Female	Right	Yes	166	153	143	133	84	6.5	e	500	41	5	129.167	1.3	1	0	1	1	99.7137	151.42	3.12029	-17
3	29	Female	Right	Yes	166	153	143	133	84	6.5	e	500	42	5	115.333	1.3	0	0	1	1	100.458	139.329	2.43951	-18
3	29	Female	Right	Yes	166	153	143	133	84	6.5	e	500	43	5	115.333	1.3	1	0	1	1	102.815	144.904	3.63986	-18
3	29	Female	Right	Yes	166	153	143	133	84	6.5	e	500	44	5	170.667	1.3	1	0	1	1	81.0379	150.165	2.77332	-16
3	29	Female	Right	Yes	166	153	143	133	84	6.5	e	500	45	5	156.833	1.3	0	0	1	1	83.2547	141.458	3.34706	-17
3	29	Female	Right	Yes	166	153	143	133	84	6.5	e	500	46	5	129.167	1.3	0	0	1	1	94.9487	140.423	3.35942	-18
3	29	Female	Right	Yes	166	153	143	133	84	6.5	e	500	47	5	143	1.3	0	0	1	1	90.6466	144.467	2.8403	-18
3	29	Female	Right	Yes	166	153	143	133	84	6.5	e	500	48	5	156.833	1.3	1	0	1	1	87.3884	150.904	3.07958	-13
3	29	Female	Right	Yes	166	153	143	133	84	6.5	e	500	49	5	170.667	1.3	0	0	1	1	77.0244	140.712	3.12037	-14
3	29	Female	Right	Yes	166	153	143	133	84	6.5	e	500	50	5	143	1.3	1	0	1	1	87.7082	137.797	3.3194	-14
3	29	Female	Right	Yes	166	153	143	133	84	6.5	e	500	51	6	156.833	1.3	0	0	1	1	83.46	141.93	2.58664	-16
3	29	Female	Right	Yes	166	153	143	133	84	6.5	e	500	52	6	143	1.3	1	0	1	1	89.2659	141.334	3.02709	-15
3	29	Female	Right	Yes	166	153	143	133	84	6.5	e	500	53	6	115.333	1.3	0	0	1	1	105.014	150.2	2.26653	-14
3	29	Female	Right	Yes	166	153	143	133	84	6.5	e	500	54	6	156.833	1.3	1	0	1	1	91.1061	159.343	2.47939	-14
3	29	Female	Right	Yes	166	153	143	133	84	6.5	e	500	55	6	129.167	1.3	0	0	1	1	95.0262	140.6	2.58701	-16
3	29	Female	Right	Yes	166	153	143	133	84	6.5	e	500	56	6	170.667	1.3	1	0	1	1	77.6063	142.099	2.66654	-16
3	29	Female	Right	Yes	166	153	143	133	84	6.5	e	500	57	6	143	1.3	0	0	1	1	88.9333	140.579	2.26664	-16
3	29	Female	Right	Yes	166	153	143	133	84	6.5	e	500	58	6	115.333	1.3	1	0	1	1	111.817	167.375	3.10624	-15
3	29	Female	Right	Yes	166	153	143	133	84	6.5	e	500	59	6	129.167	1.3	1	0	1	1	99.9225	151.908	3.4399	-18
3	29	Female	Right	Yes	166	153	143	133	84	6.5	e	500	60	6	170.667	1.3	0	0	1	1	70.9373	125.745	3.53325	-13
3	29	Female	Right	Yes	166	153	143	133	84	6.5	e	500	61	7	143	1.3	1	0	1	1	91.742	146.954	4.49323	-16
3	29	Female	Right	Yes	166	153	143	133	84	6.5	e	500	62	7	156.833	1.3	0	0	1	1	81.0383	136.333	2.62712	-15
3	29	Female	Right	Yes	166	153	143	133	84	6.5	e	500	63	7	115.333	1.3	0	0	1	1	100.981	140.557	2.49268	-16
3	29	Female	Right	Yes	166	153	143	133	84	6.5	e	500	64	7	143	1.3	0	0	1	1	85.0059	131.64	2.29327	-16
3	29	Female	Right	Yes	166	153	143	133	84	6.5	e	500	65	7	129.167	1.3	0	0	1	1	95.084	140.732	3.77326	-18
3	29	Female	Right	Yes	166	153	143	133	84	6.5	e	500	66	7	129.167	1.3	1	0	1	1	98.6675	148.984	3.34661	-13
3	29	Female	Right	Yes	166	153	143	133	84	6.5	e	500	67	7	115.333	1.3	1	0	1	1	106.231	153.178	3.74655	-16
3	29	Female	Right	Yes	166	153	143	133	84	6.5	e	500	68	7	170.667	1.3	1	0	1	1	81.4166	151.044	2.70657	-15
3	29	Female	Right	Yes	166	153	143	133	84	6.5	e	500	69	7	170.667	1.3	0	0	1	1	77.5047	141.857	3.10721	-15
3	29	Female	Right	Yes	166	153	143	133	84	6.5	e	500	70	7	156.833	1.3	1	0	1	1	86.8877	149.765	3.13304	-15
3	29	Female	Right	Yes	166	153	143	133	84	6.5	e	500	71	8	143	1.3	1	0	1	1	88.2493	139.026	3.41285	-16
3	29	Female	Right	Yes	166	153	143	133	84	6.5	e	500	72	8	115.333	1.3	1	0	1	1	107.184	155.535	2.97327	-16
3	29	Female	Right	Yes	166	153	143	133	84	6.5	e	500	73	8	143	1.3	0	0	1	1	83.5544	128.314	2.71993	-17
3	29	Female	Right	Yes	166	153	143	133	84	6.5	e	500	74	8	115.333	1.3	0	0	1	1	103.661	146.931	2.40021	-17
3	29	Female	Right	Yes	166	153	143	133	84	6.5	e	500	75	8	156.833	1.3	0	0	1	1	80.39	134.822	2.58623	-16
3	29	Female	Right	Yes	166	153	143	133	84	6.5	e	500	76	8	129.167	1.3	1	0	1	1	97.5231	146.335	2.54666	-6
3	29	Female	Right	Yes	166	153	143	133	84	6.5	e	500	77	8	156.833	1.3	1	0	1	1	85.802	147.291	2.38661	-8
3	29	Female	Right	Yes	166	153	143	133	84	6.5	e	500	78	8	129.167	1.3	0	0	1	1	99.2056	150.235	2.15986	-16
3	29	Female	Right	Yes	166	153	143	133	84	6.5	e	500	79	8	170.667	1.3	1	0	1	1	81.3116	150.801	2.29334	-16
3	29	Female	Right	Yes	166	153	143	133	84	6.5	e	500	80	8	170.667	1.3	0	0	1	1	73.0799	131.12	2.47987	-16
3	29	Female	Right	Yes	166	153	143	133	84	6.5	e	500	81	9	143	1.3	1	0	1	1	89.9948	142.988	2.69324	-16
3	29	Female	Right	Yes	166	153	143	133	84	6.5	e	500	82	9	115.333	1.3	1	0	1	1	103.503	146.552	2.94713	-15
3	29	Female	Right	Yes	166	153	143	133	84	6.5	e	500	83	9	170.667	1.3	1	0	1	1	82.6461	153.889	2.47942	-16
3	29	Female	Right	Yes	166	153	143	133	84	6.5	e	500	84	9	143	1.3	0	0	1	1	89.4478	141.747	3.0399	-16
3	29	Female	Right	Yes	166	153	143	133	84	6.5	e	500	85	9	170.667	1.3	0	0	1	1	78.2963	143.736	3.3865	-9
3	29	Female	Right	Yes	166	153	143	133	84	6.5	e	500	86	9	129.167	1.3	0	0	1	1	102.331	157.585	2.72003	-15
3	29	Female	Right	Yes	166	153	143	133	84	6.5	e	500	87	9	156.833	1.3	0	0	1	1	82.0912	138.774	2.85326	-15
3	29	Female	Right	Yes	166	153	143	133	84	6.5	e	500	88	9	129.167	1.3	1	0	1	1	100.011	152.114	3.58698	-14
3	29	Female	Right	Yes	166	153	143	133	84	6.5	e	500	89	9	156.833	1.3	1	0	1	1	87.0094	150.042	3.21288	-14
3	29	Female	Right	Yes	166	153	143	133	84	6.5	e	500	90	9	115.333	1.3	0	0	1	1	107	155.078	2.52026	-15
3	29	Female	Right	Yes	166	153	143	133	84	6.5	e	500	91	10	129.167	1.3	0	0	1	1	96.8077	144.686	2.8929	-16
3	29	Female	Right	Yes	166	153	143	133	84	6.5	e	500	92	10	156.833	1.3	1	0	1	1	87.6531	151.505	3.02651	-15
3	29	Female	Right	Yes	166	153	143	133	84	6.5	e	500	93	10	143	1.3	0	0	1	1	86.1209	134.185	2.63995	-16
3	29	Female	Right	Yes	166	153	143	133	84	6.5	e	500	94	10	143	1.3	1	0	1	1	90.982	145.228	3.2532	-16
3	29	Female	Right	Yes	166	153	143	133	84	6.5	e	500	95	10	170.667	1.3	1	0	1	1	81.3714	150.94	2.17328	-16
3	29	Female	Right	Yes	166	153	143	133	84	6.5	e	500	96	10	115.333	1.3	1	0	1	1	104.364	148.624	3.21372	-17
3	29	Female	Right	Yes	166	153	143	133	84	6.5	e	500	97	10	156.833	1.3	0	0	1	1	82.3818	139.446	2.23944	-17
3	29	Female	Right	Yes	166	153	143	133	84	6.5	e	500	98	10	115.333	1.3	0	0	1	1	107.912	157.353	2.07998	-17
3	29	Female	Right	Yes	166	153	143	133	84	6.5	e	500	99	10	129.167	1.3	1	0	1	1	105.38	164.925	2.75985	-17
3	29	Female	Right	Yes	166	153	143	133	84	6.5	e	500	100	10	170.667	1.3	0	0	1	1	71.9839	128.387	2.45376	-18
57	24	Male	Left	Yes	184	173	160	153	96	6.5	e	500	1	1	160	1.3	1	0	1	1	95.5633	172.663	15.786	-6
57	24	Male	Left	Yes	184	173	160	153	96	6.5	e	500	2	1	190.667	1.3	1	0	1	1	81.96	172.304	8.21309	-6
57	24	Male	Left	Yes	184	173	160	153	96	6.5	e	500	3	1	129.333	1.3	1	0	1	1	108.721	173.388	5.46648	-5
57	24	Male	Left	Yes	184	173	160	153	96	6.5	e	500	4	1	160	1.3	0	0	1	1	94.7917	170.898	4.23988	-5
57	24	Male	Left	Yes	184	173	160	153	96	6.5	e	500	5	1	190.667	1.3	0	0	1	1	82.4093	173.342	3.84035	-5
57	24	Male	Left	Yes	184	173	160	153	96	6.5	e	500	6	1	175.333	1.3	1	0	1	1	89.1366	173.374	4.07933	-4
57	24	Male	Left	Yes	184	173	160	153	96	6.5	e	500	7	1	129.333	1.3	0	0	1	1	109.031	174.175	4.43981	-5
57	24	Male	Left	Yes	184	173	160	153	96	6.5	e	500	8	1	144.667	1.3	0	0	1	1	104.136	177.408	3.38652	-4
57	24	Male	Left	Yes	184	173	160	153	96	6.5	e	500	9	1	144.667	1.3	1	0	1	1	102.619	173.771	3.29377	-5
57	24	Male	Left	Yes	184	173	160	153	96	6.5	e	500	10	1	175.333	1.3	0	0	1	1	87.7318	170.184	3.49259	-6
57	24	Male	Left	Yes	184	173	160	153	96	6.5	e	500	11	2	129.333	1.3	1	0	1	1	107.638	170.667	3.9199	-5
57	24	Male	Left	Yes	184	173	160	153	96	6.5	e	500	12	2	160	1.3	0	0	1	1	94.8256	170.975	3.67986	-7
57	24	Male	Left	Yes	184	173	160	153	96	6.5	e	500	13	2	190.667	1.3	1	0	1	1	79.7154	167.078	4.62649	-5
57	24	Male	Left	Yes	184	173	160	153	96	6.5	e	500	14	2	129.333	1.3	0	0	1	1	108.376	172.518	4.59987	-6
57	24	Male	Left	Yes	184	173	160	153	96	6.5	e	500	15	2	190.667	1.3	0	0	1	1	82.1991	172.857	4.51983	-6
57	24	Male	Left	Yes	184	173	160	153	96	6.5	e	500	16	2	144.667	1.3	0	0	1	1	102.474	173.426	2.73312	-6
57	24	Male	Left	Yes	184	173	160	153	96	6.5	e	500	17	2	175.333	1.3	1	0	1	1	91.5278	178.801	2.51996	-5
57	24	Male	Left	Yes	184	173	160	153	96	6.5	e	500	18	2	160	1.3	1	0	1	1	94.47	170.163	3.61323	-5
57	24	Male	Left	Yes	184	173	160	153	96	6.5	e	500	19	2	144.667	1.3	1	0	1	1	100.793	169.448	3.14651	-7
57	24	Male	Left	Yes	184	173	160	153	96	6.5	e	500	20	2	175.333	1.3	0	0	1	1	89.388	173.945	4.50652	-5
57	24	Male	Left	Yes	184	173	160	153	96	6.5	e	500	21	3	160	1.3	0	0	1	1	95.5549	172.643	4.18651	-6
57	24	Male	Left	Yes	184	173	160	153	96	6.5	e	500	22	3	175.333	1.3	1	0	1	1	87.3131	169.232	4.42647	-6
57	24	Male	Left	Yes	184	173	160	153	96	6.5	e	500	23	3	160	1.3	1	0	1	1	94.7705	170.849	3.54656	-6
57	24	Male	Left	Yes	184	173	160	153	96	6.5	e	500	24	3	144.667	1.3	0	0	1	1	101.053	170.06	3.03993	-6
57	24	Male	Left	Yes	184	173	160	153	96	6.5	e	500	25	3	190.667	1.3	1	0	1	1	80.4576	168.813	3.25318	-6
57	24	Male	Left	Yes	184	173	160	153	96	6.5	e	500	26	3	175.333	1.3	0	0	1	1	88.8647	172.757	2.52042	-6
57	24	Male	Left	Yes	184	173	160	153	96	6.5	e	500	27	3	190.667	1.3	0	0	1	1	81.6418	171.567	3.11935	-5
57	24	Male	Left	Yes	184	173	160	153	96	6.5	e	500	28	3	129.333	1.3	0	0	1	1	108.511	172.858	3.90654	-6
57	24	Male	Left	Yes	184	173	160	153	96	6.5	e	500	29	3	144.667	1.3	1	0	1	1	102.623	173.78	4.64024	-6
57	24	Male	Left	Yes	184	173	160	153	96	6.5	e	500	30	3	129.333	1.3	1	0	1	1	109.828	176.209	4.39985	-7
57	24	Male	Left	Yes	184	173	160	153	96	6.5	e	500	31	4	160	1.3	0	0	1	1	96.7182	175.314	4.01276	-6
57	24	Male	Left	Yes	184	173	160	153	96	6.5	e	500	32	4	175.333	1.3	0	0	1	1	87.2588	169.109	4.74644	-6
57	24	Male	Left	Yes	184	173	160	153	96	6.5	e	500	33	4	190.667	1.3	1	0	1	1	83.3999	175.625	2.89326	-7
57	24	Male	Left	Yes	184	173	160	153	96	6.5	e	500	34	4	160	1.3	1	0	1	1	94.7598	170.825	3.99984	-7
57	24	Male	Left	Yes	184	173	160	153	96	6.5	e	500	35	4	129.333	1.3	0	0	1	1	107.7	170.822	2.54692	-7
57	24	Male	Left	Yes	184	173	160	153	96	6.5	e	500	36	4	144.667	1.3	0	0	1	1	102.448	173.363	3.13336	-7
57	24	Male	Left	Yes	184	173	160	153	96	6.5	e	500	37	4	129.333	1.3	1	0	1	1	108.245	172.188	3.58601	-6
57	24	Male	Left	Yes	184	173	160	153	96	6.5	e	500	38	4	190.667	1.3	0	0	1	1	80.7603	169.519	2.8399	-6
57	24	Male	Left	Yes	184	173	160	153	96	6.5	e	500	39	4	175.333	1.3	1	0	1	1	90.0357	175.414	4.37366	-5
57	24	Male	Left	Yes	184	173	160	153	96	6.5	e	500	40	4	144.667	1.3	1	0	1	1	102.514	173.519	3.13324	-5
57	24	Male	Left	Yes	184	173	160	153	96	6.5	e	500	41	5	160	1.3	1	0	1	1	95.7001	172.976	3.19994	-7
57	24	Male	Left	Yes	184	173	160	153	96	6.5	e	500	42	5	175.333	1.3	0	0	1	1	87.3588	169.336	2.87936	-6
57	24	Male	Left	Yes	184	173	160	153	96	6.5	e	500	43	5	190.667	1.3	0	0	1	1	81.835	172.014	3.17315	-6
57	24	Male	Left	Yes	184	173	160	153	96	6.5	e	500	44	5	160	1.3	0	0	1	1	95.0246	171.43	3.75999	-6
57	24	Male	Left	Yes	184	173	160	153	96	6.5	e	500	45	5	144.667	1.3	0	0	1	1	101.437	170.967	3.87976	-7
57	24	Male	Left	Yes	184	173	160	153	96	6.5	e	500	46	5	190.667	1.3	1	0	1	1	81.5528	171.361	4.07985	-6
57	24	Male	Left	Yes	184	173	160	153	96	6.5	e	500	47	5	144.667	1.3	1	0	1	1	101.431	170.953	3.94648	-6
57	24	Male	Left	Yes	184	173	160	153	96	6.5	e	500	48	5	129.333	1.3	1	0	1	1	107.458	170.218	5.39989	-8
57	24	Male	Left	Yes	184	173	160	153	96	6.5	e	500	49	5	175.333	1.3	1	0	1	1	87.6897	170.089	3.61365	-8
57	24	Male	Left	Yes	184	173	160	153	96	6.5	e	500	50	5	129.333	1.3	0	0	1	1	108.911	173.871	4.07935	-6
57	24	Male	Left	Yes	184	173	160	153	96	6.5	e	500	51	6	144.667	1.3	1	0	1	1	100.775	169.407	4.27976	-7
57	24	Male	Left	Yes	184	173	160	153	96	6.5	e	500	52	6	175.333	1.3	0	0	1	1	89.3565	173.873	4.17373	-6
57	24	Male	Left	Yes	184	173	160	153	96	6.5	e	500	53	6	129.333	1.3	1	0	1	1	107.807	171.09	4.3727	-6
57	24	Male	Left	Yes	184	173	160	153	96	6.5	e	500	54	6	160	1.3	1	0	1	1	95.3821	172.248	2.74649	-7
57	24	Male	Left	Yes	184	173	160	153	96	6.5	e	500	55	6	129.333	1.3	0	0	1	1	108.371	172.506	3.31996	-7
57	24	Male	Left	Yes	184	173	160	153	96	6.5	e	500	56	6	144.667	1.3	0	0	1	1	101.352	170.766	3.03989	-8
57	24	Male	Left	Yes	184	173	160	153	96	6.5	e	500	57	6	190.667	1.3	1	0	1	1	81.2194	170.587	4.17316	-6
57	24	Male	Left	Yes	184	173	160	153	96	6.5	e	500	58	6	175.333	1.3	1	0	1	1	86.2944	166.914	4.0266	-6
57	24	Male	Left	Yes	184	173	160	153	96	6.5	e	500	59	6	160	1.3	0	0	1	1	94.6069	170.475	3.87981	-6
57	24	Male	Left	Yes	184	173	160	153	96	6.5	e	500	60	6	190.667	1.3	0	0	1	1	82.1999	172.859	5.64012	-5
57	24	Male	Left	Yes	184	173	160	153	96	6.5	e	500	61	7	160	1.3	0	0	1	1	95.3453	172.163	4.73329	-5
57	24	Male	Left	Yes	184	173	160	153	96	6.5	e	500	62	7	144.667	1.3	0	0	1	1	101.222	170.459	3.66655	-6
57	24	Male	Left	Yes	184	173	160	153	96	6.5	e	500	63	7	160	1.3	1	0	1	1	94.8914	171.125	3.27937	-6
57	24	Male	Left	Yes	184	173	160	153	96	6.5	e	500	64	7	175.333	1.3	1	0	1	1	88.6655	172.305	3.23982	-6
57	24	Male	Left	Yes	184	173	160	153	96	6.5	e	500	65	7	190.667	1.3	1	0	1	1	83.0962	174.926	2.39998	-5
57	24	Male	Left	Yes	184	173	160	153	96	6.5	e	500	66	7	144.667	1.3	1	0	1	1	101.663	171.502	2.9998	-6
57	24	Male	Left	Yes	184	173	160	153	96	6.5	e	500	67	7	129.333	1.3	1	0	1	1	107.896	171.312	4.74708	-7
57	24	Male	Left	Yes	184	173	160	153	96	6.5	e	500	68	7	190.667	1.3	0	0	1	1	81.2184	170.584	5.54592	-6
57	24	Male	Left	Yes	184	173	160	153	96	6.5	e	500	69	7	175.333	1.3	0	0	1	1	88.0873	170.992	6.06639	-6
57	24	Male	Left	Yes	184	173	160	153	96	6.5	e	500	70	7	129.333	1.3	0	0	1	1	109.487	175.334	3.27992	-6
57	24	Male	Left	Yes	184	173	160	153	96	6.5	e	500	71	8	160	1.3	0	0	1	1	94.9828	171.334	4.97357	-6
57	24	Male	Left	Yes	184	173	160	153	96	6.5	e	500	72	8	144.667	1.3	0	0	1	1	101.742	171.688	2.51946	-6
57	24	Male	Left	Yes	184	173	160	153	96	6.5	e	500	73	8	190.667	1.3	1	0	1	1	81.3824	170.965	4.30648	-5
57	24	Male	Left	Yes	184	173	160	153	96	6.5	e	500	74	8	144.667	1.3	1	0	1	1	100.452	168.649	3.64048	-6
57	24	Male	Left	Yes	184	173	160	153	96	6.5	e	500	75	8	175.333	1.3	0	0	1	1	87.7979	170.334	3.95924	-5
57	24	Male	Left	Yes	184	173	160	153	96	6.5	e	500	76	8	160	1.3	1	0	1	1	94.5666	170.383	5.21315	-5
57	24	Male	Left	Yes	184	173	160	153	96	6.5	e	500	77	8	175.333	1.3	1	0	1	1	88.897	172.831	2.41334	-5
57	24	Male	Left	Yes	184	173	160	153	96	6.5	e	500	78	8	129.333	1.3	0	0	1	1	108.131	171.901	2.71984	-6
57	24	Male	Left	Yes	184	173	160	153	96	6.5	e	500	79	8	129.333	1.3	1	0	1	1	109.887	176.359	4.54651	-5
57	24	Male	Left	Yes	184	173	160	153	96	6.5	e	500	80	8	190.667	1.3	0	0	1	1	81.4336	171.084	5.14695	-5
57	24	Male	Left	Yes	184	173	160	153	96	6.5	e	500	81	9	144.667	1.3	1	0	1	1	102.153	172.662	4.31933	-5
57	24	Male	Left	Yes	184	173	160	153	96	6.5	e	500	82	9	160	1.3	0	0	1	1	95.3702	172.22	3.42658	-5
57	24	Male	Left	Yes	184	173	160	153	96	6.5	e	500	83	9	129.333	1.3	0	0	1	1	108.118	171.869	4.19989	-5
57	24	Male	Left	Yes	184	173	160	153	96	6.5	e	500	84	9	175.333	1.3	1	0	1	1	88.6064	172.171	3.49318	-5
57	24	Male	Left	Yes	184	173	160	153	96	6.5	e	500	85	9	190.667	1.3	0	0	1	1	81.5751	171.412	2.9732	-4
57	24	Male	Left	Yes	184	173	160	153	96	6.5	e	500	86	9	129.333	1.3	1	0	1	1	108.637	173.177	4.18678	-4
57	24	Male	Left	Yes	184	173	160	153	96	6.5	e	500	87	9	190.667	1.3	1	0	1	1	82.7478	174.124	2.25299	-4
57	24	Male	Left	Yes	184	173	160	153	96	6.5	e	500	88	9	160	1.3	1	0	1	1	94.6382	170.547	2.75994	-5
57	24	Male	Left	Yes	184	173	160	153	96	6.5	e	500	89	9	144.667	1.3	0	0	1	1	101.019	169.98	3.90643	-5
57	24	Male	Left	Yes	184	173	160	153	96	6.5	e	500	90	9	175.333	1.3	0	0	1	1	88.7481	172.492	2.9999	-5
57	24	Male	Left	Yes	184	173	160	153	96	6.5	e	500	91	10	175.333	1.3	0	0	1	1	88.6114	172.182	4.2532	-5
57	24	Male	Left	Yes	184	173	160	153	96	6.5	e	500	92	10	129.333	1.3	1	0	1	1	108.265	172.238	3.89368	-5
57	24	Male	Left	Yes	184	173	160	153	96	6.5	e	500	93	10	144.667	1.3	0	0	1	1	100.289	168.265	3.33319	-5
57	24	Male	Left	Yes	184	173	160	153	96	6.5	e	500	94	10	190.667	1.3	1	0	1	1	82.2661	173.012	3.09277	-5
57	24	Male	Left	Yes	184	173	160	153	96	6.5	e	500	95	10	144.667	1.3	1	0	1	1	102.135	172.619	3.46651	-6
57	24	Male	Left	Yes	184	173	160	153	96	6.5	e	500	96	10	175.333	1.3	1	0	1	1	88.7227	172.435	2.61322	-5
57	24	Male	Left	Yes	184	173	160	153	96	6.5	e	500	97	10	160	1.3	1	0	1	1	95.4977	172.512	2.85322	-5
57	24	Male	Left	Yes	184	173	160	153	96	6.5	e	500	98	10	129.333	1.3	0	0	1	1	107.748	170.941	3.37373	-6
57	24	Male	Left	Yes	184	173	160	153	96	6.5	e	500	99	10	160	1.3	0	0	1	1	95.5997	172.746	3.11939	-5
57	24	Male	Left	Yes	184	173	160	153	96	6.5	e	500	100	10	190.667	1.3	0	0	1	1	81.8388	172.023	3.34707	-5
68	33	Male	Left	Yes	179	168	156	145	89	6.5	e	500	1	1	170.917	1.3	0	0	1	1	90.3391	171.686	7.84009	-2
68	33	Male	Left	Yes	179	168	156	145	89	6.5	e	500	2	1	185.833	1.3	0	0	1	1	82.6327	169.025	5.61278	0
68	33	Male	Left	Yes	179	168	156	145	89	6.5	e	500	3	1	156	1.3	0	0	1	1	94.7509	166.804	4.22642	-2
68	33	Male	Left	Yes	179	168	156	145	89	6.5	e	500	4	1	185.833	1.3	1	0	1	1	86.2933	177.411	3.70663	-1
68	33	Male	Left	Yes	179	168	156	145	89	6.5	e	500	5	1	126.167	1.3	0	0	1	1	104.694	160.256	8.69292	-4
68	33	Male	Left	Yes	179	168	156	145	89	6.5	e	500	6	1	156	1.3	1	0	1	1	83.9315	142.179	18.1327	-3
68	33	Male	Left	Yes	179	168	156	145	89	6.5	e	500	7	1	126.167	1.3	1	0	1	1	97.7393	143.834	5.63973	-5
68	33	Male	Left	Yes	179	168	156	145	89	6.5	e	500	8	1	170.917	1.3	1	0	1	1	87.6577	165.599	3.9466	-2
68	33	Male	Left	Yes	179	168	156	145	89	6.5	e	500	9	1	141.083	1.3	0	0	1	1	92.262	146.218	3.67984	-4
68	33	Male	Left	Yes	179	168	156	145	89	6.5	e	500	10	1	141.083	1.3	1	0	1	1	99.6595	163.21	3.71995	-4
68	33	Male	Left	Yes	179	168	156	145	89	6.5	e	500	11	2	126.167	1.3	1	0	1	1	102.074	153.974	5.62627	-5
68	33	Male	Left	Yes	179	168	156	145	89	6.5	e	500	12	2	156	1.3	0	0	1	1	86.8433	148.83	2.69337	-4
68	33	Male	Left	Yes	179	168	156	145	89	6.5	e	500	13	2	141.083	1.3	1	0	1	1	94.6752	151.715	4.17311	-5
68	33	Male	Left	Yes	179	168	156	145	89	6.5	e	500	14	2	156	1.3	1	0	1	1	87.5091	150.345	7.1597	-3
68	33	Male	Left	Yes	179	168	156	145	89	6.5	e	500	15	2	170.917	1.3	1	0	1	1	85.7187	161.185	4.43982	-1
68	33	Male	Left	Yes	179	168	156	145	89	6.5	e	500	16	2	170.917	1.3	0	0	1	1	81.1908	150.77	3.94704	-1
68	33	Male	Left	Yes	179	168	156	145	89	6.5	e	500	17	2	185.833	1.3	0	0	1	1	79.0936	160.784	5.87931	0
68	33	Male	Left	Yes	179	168	156	145	89	6.5	e	500	18	2	185.833	1.3	1	0	1	1	77.6213	157.302	3.30661	1
68	33	Male	Left	Yes	179	168	156	145	89	6.5	e	500	19	2	141.083	1.3	0	0	1	1	98.4475	160.39	4.05309	-3
68	33	Male	Left	Yes	179	168	156	145	89	6.5	e	500	20	2	126.167	1.3	0	0	1	1	105.399	161.973	4.71985	-5
68	33	Male	Left	Yes	179	168	156	145	89	6.5	e	500	21	3	170.917	1.3	1	0	1	1	83.1456	155.29	3.24018	-2
68	33	Male	Left	Yes	179	168	156	145	89	6.5	e	500	22	3	185.833	1.3	0	0	1	1	80.6385	164.402	3.5196	0
68	33	Male	Left	Yes	179	168	156	145	89	6.5	e	500	23	3	141.083	1.3	0	0	1	1	100.201	164.476	3.23987	-3
68	33	Male	Left	Yes	179	168	156	145	89	6.5	e	500	24	3	156	1.3	0	0	1	1	91.6445	159.732	3.10704	-3
68	33	Male	Left	Yes	179	168	156	145	89	6.5	e	500	25	3	126.167	1.3	0	0	1	1	104.451	159.669	3.97263	-6
68	33	Male	Left	Yes	179	168	156	145	89	6.5	e	500	26	3	185.833	1.3	1	0	1	1	82.5409	168.813	5.67988	0
68	33	Male	Left	Yes	179	168	156	145	89	6.5	e	500	27	3	126.167	1.3	1	0	1	1	101.898	153.556	5.38648	-6
68	33	Male	Left	Yes	179	168	156	145	89	6.5	e	500	28	3	141.083	1.3	1	0	1	1	97.9892	159.329	4.79978	-5
68	33	Male	Left	Yes	179	168	156	145	89	6.5	e	500	29	3	170.917	1.3	0	0	1	1	86.2629	162.425	4.30649	-3
68	33	Male	Left	Yes	179	168	156	145	89	6.5	e	500	30	3	156	1.3	1	0	1	1	89.9743	155.942	2.35998	-4
68	33	Male	Left	Yes	179	168	156	145	89	6.5	e	500	31	4	170.917	1.3	1	0	1	1	83.4387	155.964	4.19977	-3
68	33	Male	Left	Yes	179	168	156	145	89	6.5	e	500	32	4	156	1.3	0	0	1	1	91.7722	160.022	3.49362	-3
68	33	Male	Left	Yes	179	168	156	145	89	6.5	e	500	33	4	126.167	1.3	1	0	1	1	107.063	166.069	5.13318	-4
68	33	Male	Left	Yes	179	168	156	145	89	6.5	e	500	34	4	170.917	1.3	0	0	1	1	90.5894	172.254	5.13312	-2
68	33	Male	Left	Yes	179	168	156	145	89	6.5	e	500	35	4	141.083	1.3	1	0	1	1	102.122	169.006	2.91946	-3
68	33	Male	Left	Yes	179	168	156	145	89	6.5	e	500	36	4	185.833	1.3	1	0	1	1	79.4527	161.628	5.4803	-1
68	33	Male	Left	Yes	179	168	156	145	89	6.5	e	500	37	4	126.167	1.3	0	0	1	1	106.564	164.832	5.25261	-7
68	33	Male	Left	Yes	179	168	156	145	89	6.5	e	500	38	4	141.083	1.3	0	0	1	1	101.781	168.197	3.06658	-7
68	33	Male	Left	Yes	179	168	156	145	89	6.5	e	500	39	4	156	1.3	1	0	1	1	94.3015	165.778	5.21352	-5
68	33	Male	Left	Yes	179	168	156	145	89	6.5	e	500	40	4	185.833	1.3	0	0	1	1	79.6423	162.073	3.79997	-2
68	33	Male	Left	Yes	179	168	156	145	89	6.5	e	500	41	5	185.833	1.3	0	0	1	1	81.9578	167.465	4.15932	1
68	33	Male	Left	Yes	179	168	156	145	89	6.5	e	500	42	5	156	1.3	1	0	1	1	92.1381	160.853	3.69319	-3
68	33	Male	Left	Yes	179	168	156	145	89	6.5	e	500	43	5	156	1.3	0	0	1	1	90.0203	156.046	4.26649	-3
68	33	Male	Left	Yes	179	168	156	145	89	6.5	e	500	44	5	141.083	1.3	0	0	1	1	101.75	168.124	2.73316	-4
68	33	Male	Left	Yes	179	168	156	145	89	6.5	e	500	45	5	126.167	1.3	1	0	1	1	108.9	170.677	3.89336	-5
68	33	Male	Left	Yes	179	168	156	145	89	6.5	e	500	46	5	126.167	1.3	0	0	1	1	107.573	167.337	2.67983	-7
68	33	Male	Left	Yes	179	168	156	145	89	6.5	e	500	47	5	185.833	1.3	1	0	1	1	76.9269	155.646	3.25324	0
68	33	Male	Left	Yes	179	168	156	145	89	6.5	e	500	48	5	141.083	1.3	1	0	1	1	95.5962	153.821	4.7064	-6
68	33	Male	Left	Yes	179	168	156	145	89	6.5	e	500	49	5	170.917	1.3	1	0	1	1	90.7839	172.695	3.35993	-4
68	33	Male	Left	Yes	179	168	156	145	89	6.5	e	500	50	5	170.917	1.3	0	0	1	1	86.5467	163.072	2.73326	-4
68	33	Male	Left	Yes	179	168	156	145	89	6.5	e	500	51	6	126.167	1.3	1	0	1	1	108.71	170.195	3.35993	-7
68	33	Male	Left	Yes	179	168	156	145	89	6.5	e	500	52	6	141.083	1.3	0	0	1	1	98.6239	160.799	2.51986	-7
68	33	Male	Left	Yes	179	168	156	145	89	6.5	e	500	53	6	141.083	1.3	1	0	1	1	97.2677	157.662	2.6266	-7
68	33	Male	Left	Yes	179	168	156	145	89	6.5	e	500	54	6	126.167	1.3	0	0	1	1	104.2	159.06	3.35979	-8
68	33	Male	Left	Yes	179	168	156	145	89	6.5	e	500	55	6	170.917	1.3	1	0	1	1	87.0329	164.179	3.67991	-4
68	33	Male	Left	Yes	179	168	156	145	89	6.5	e	500	56	6	156	1.3	1	0	1	1	92.8623	162.5	2.85315	-4
68	33	Male	Left	Yes	179	168	156	145	89	6.5	e	500	57	6	170.917	1.3	0	0	1	1	91.584	174.512	4.12039	-4
68	33	Male	Left	Yes	179	168	156	145	89	6.5	e	500	58	6	156	1.3	0	0	1	1	88.3837	152.332	2.81279	-4
68	33	Male	Left	Yes	179	168	156	145	89	6.5	e	500	59	6	185.833	1.3	0	0	1	1	80.2928	163.595	4.3869	-2
68	33	Male	Left	Yes	179	168	156	145	89	6.5	e	500	60	6	185.833	1.3	1	0	1	1	81.9279	167.396	2.35949	0
68	33	Male	Left	Yes	179	168	156	145	89	6.5	e	500	61	7	126.167	1.3	0	0	1	1	106.727	165.234	3.91981	-6
68	33	Male	Left	Yes	179	168	156	145	89	6.5	e	500	62	7	185.833	1.3	0	0	1	1	71.0132	141.104	3.14658	-1
68	33	Male	Left	Yes	179	168	156	145	89	6.5	e	500	63	7	170.917	1.3	0	0	1	1	84.7125	158.886	3.17372	-2
68	33	Male	Left	Yes	179	168	156	145	89	6.5	e	500	64	7	141.083	1.3	1	0	1	1	100.025	164.065	2.99968	-4
68	33	Male	Left	Yes	179	168	156	145	89	6.5	e	500	65	7	170.917	1.3	1	0	1	1	86.1555	162.181	3.20015	-2
68	33	Male	Left	Yes	179	168	156	145	89	6.5	e	500	66	7	185.833	1.3	1	0	1	1	85.9135	176.546	2.62606	1
68	33	Male	Left	Yes	179	168	156	145	89	6.5	e	500	67	7	156	1.3	1	0	1	1	94.0255	165.149	3.24031	-3
68	33	Male	Left	Yes	179	168	156	145	89	6.5	e	500	68	7	126.167	1.3	1	0	1	1	106.093	163.671	3.81269	-6
68	33	Male	Left	Yes	179	168	156	145	89	6.5	e	500	69	7	156	1.3	0	0	1	1	100.05	179.039	4.10648	-4
68	33	Male	Left	Yes	179	168	156	145	89	6.5	e	500	70	7	141.083	1.3	0	0	1	1	100.008	164.024	2.79988	-8
68	33	Male	Left	Yes	179	168	156	145	89	6.5	e	500	71	8	126.167	1.3	0	0	1	1	103.429	157.207	2.74698	-8
68	33	Male	Left	Yes	179	168	156	145	89	6.5	e	500	72	8	185.833	1.3	0	0	1	1	80.849	164.892	3.67948	2
68	33	Male	Left	Yes	179	168	156	145	89	6.5	e	500	73	8	141.083	1.3	0	0	1	1	92.8201	147.487	2.28001	-5
68	33	Male	Left	Yes	179	168	156	145	89	6.5	e	500	74	8	170.917	1.3	1	0	1	1	85.1805	159.956	4.07975	-1
68	33	Male	Left	Yes	179	168	156	145	89	6.5	e	500	75	8	126.167	1.3	1	0	1	1	102.774	155.639	3.90659	-6
68	33	Male	Left	Yes	179	168	156	145	89	6.5	e	500	76	8	170.917	1.3	0	0	1	1	86.171	162.216	2.54652	-1
68	33	Male	Left	Yes	179	168	156	145	89	6.5	e	500	77	8	156	1.3	0	0	1	1	92.5277	161.739	2.21332	-2
68	33	Male	Left	Yes	179	168	156	145	89	6.5	e	500	78	8	185.833	1.3	1	0	1	1	82.3806	168.443	3.4132	1
68	33	Male	Left	Yes	179	168	156	145	89	6.5	e	500	79	8	156	1.3	1	0	1	1	93.488	163.924	2.26655	-1
68	33	Male	Left	Yes	179	168	156	145	89	6.5	e	500	80	8	141.083	1.3	1	0	1	1	105.823	177.925	2.31993	-4
68	33	Male	Left	Yes	179	168	156	145	89	6.5	e	500	81	9	126.167	1.3	0	0	1	1	115.023	186.85	3.41322	-6
68	33	Male	Left	Yes	179	168	156	145	89	6.5	e	500	82	9	170.917	1.3	0	0	1	1	83.2988	155.642	3.48019	-4
68	33	Male	Left	Yes	179	168	156	145	89	6.5	e	500	83	9	156	1.3	0	0	1	1	89.3083	154.43	3.01288	-4
68	33	Male	Left	Yes	179	168	156	145	89	6.5	e	500	84	9	141.083	1.3	0	0	1	1	92.3058	146.318	3.05365	-4
68	33	Male	Left	Yes	179	168	156	145	89	6.5	e	500	85	9	141.083	1.3	1	0	1	1	100.384	164.905	4.07983	-6
68	33	Male	Left	Yes	179	168	156	145	89	6.5	e	500	86	9	126.167	1.3	1	0	1	1	104.5	159.786	3.37283	-6
68	33	Male	Left	Yes	179	168	156	145	89	6.5	e	500	87	9	185.833	1.3	1	0	1	1	83.2665	170.485	2.79996	0
68	33	Male	Left	Yes	179	168	156	145	89	6.5	e	500	88	9	185.833	1.3	0	0	1	1	80.3754	163.788	2.81408	1
68	33	Male	Left	Yes	179	168	156	145	89	6.5	e	500	89	9	170.917	1.3	1	0	1	1	82.0191	152.69	2.33281	0
68	33	Male	Left	Yes	179	168	156	145	89	6.5	e	500	90	9	156	1.3	1	0	1	1	90.5816	157.32	3.11936	-3
68	33	Male	Left	Yes	179	168	156	145	89	6.5	e	500	91	10	141.083	1.3	0	0	1	1	100.783	165.843	3.66653	-7
68	33	Male	Left	Yes	179	168	156	145	89	6.5	e	500	92	10	156	1.3	0	0	1	1	95.6665	168.899	2.13324	-6
68	33	Male	Left	Yes	179	168	156	145	89	6.5	e	500	93	10	141.083	1.3	1	0	1	1	98.0822	159.544	3.01371	-6
68	33	Male	Left	Yes	179	168	156	145	89	6.5	e	500	94	10	185.833	1.3	0	0	1	1	73.3939	147.064	2.70615	-1
68	33	Male	Left	Yes	179	168	156	145	89	6.5	e	500	95	10	170.917	1.3	1	0	1	1	78.7794	145.127	3.11978	-2
68	33	Male	Left	Yes	179	168	156	145	89	6.5	e	500	96	10	126.167	1.3	0	0	1	1	95.8056	139.384	2.75998	-9
68	33	Male	Left	Yes	179	168	156	145	89	6.5	e	500	97	10	156	1.3	1	0	1	1	93.6672	164.332	3.51981	-5
68	33	Male	Left	Yes	179	168	156	145	89	6.5	e	500	98	10	185.833	1.3	1	0	1	1	77.2699	156.465	2.7732	0
68	33	Male	Left	Yes	179	168	156	145	89	6.5	e	500	99	10	170.917	1.3	0	0	1	1	82.0329	152.722	3.19993	-3
68	33	Male	Left	Yes	179	168	156	145	89	6.5	e	500	100	10	126.167	1.3	1	0	1	1	102.424	154.807	2.81324	-9
90	29	Male	Right	Yes	164	155	142	133	81	6.5	e	500	1	1	169.333	1.3	0	0	1	1	82.3402	151.85	6.54699	5
90	29	Male	Right	Yes	164	155	142	133	81	6.5	e	500	2	1	128.333	1.3	0	0	1	1	104.267	161.391	5.94589	6
90	29	Male	Right	Yes	164	155	142	133	81	6.5	e	500	3	1	155.667	1.3	0	0	1	1	90.7386	157.343	8.4797	6
90	29	Male	Right	Yes	164	155	142	133	81	6.5	e	500	4	1	114.667	1.3	0	0	1	1	112.102	167.459	4.25326	6
90	29	Male	Right	Yes	164	155	142	133	81	6.5	e	500	5	1	114.667	1.3	1	0	1	1	109.582	160.911	6.53308	6
90	29	Male	Right	Yes	164	155	142	133	81	6.5	e	500	6	1	142	1.3	1	0	1	1	98.0582	160.405	7.06643	7
90	29	Male	Right	Yes	164	155	142	133	81	6.5	e	500	7	1	169.333	1.3	1	0	1	1	83.4364	154.375	4.27981	6
90	29	Male	Right	Yes	164	155	142	133	81	6.5	e	500	8	1	128.333	1.3	1	0	1	1	103.652	159.908	5.89319	7
90	29	Male	Right	Yes	164	155	142	133	81	6.5	e	500	9	1	142	1.3	0	0	1	1	97.3032	158.661	5.79976	7
90	29	Male	Right	Yes	164	155	142	133	81	6.5	e	500	10	1	155.667	1.3	1	0	1	1	90.4047	156.585	4.91987	7
90	29	Male	Right	Yes	164	155	142	133	81	6.5	e	500	11	2	128.333	1.3	0	0	1	1	102.332	156.754	8.46637	7
90	29	Male	Right	Yes	164	155	142	133	81	6.5	e	500	12	2	142	1.3	0	0	1	1	96.4401	156.674	5.17313	6
90	29	Male	Right	Yes	164	155	142	133	81	6.5	e	500	13	2	155.667	1.3	0	0	1	1	90.3973	156.568	5.7598	7
90	29	Male	Right	Yes	164	155	142	133	81	6.5	e	500	14	2	169.333	1.3	1	0	1	1	83.9825	155.63	5.37311	7
90	29	Male	Right	Yes	164	155	142	133	81	6.5	e	500	15	2	155.667	1.3	1	0	1	1	89.5684	154.687	7.54651	7
90	29	Male	Right	Yes	164	155	142	133	81	6.5	e	500	16	2	128.333	1.3	1	0	1	1	101.582	154.976	7.23999	6
90	29	Male	Right	Yes	164	155	142	133	81	6.5	e	500	17	2	169.333	1.3	0	0	1	1	82.3822	151.946	7.85278	6
90	29	Male	Right	Yes	164	155	142	133	81	6.5	e	500	18	2	114.667	1.3	1	0	1	1	107.422	155.461	6.33307	6
90	29	Male	Right	Yes	164	155	142	133	81	6.5	e	500	19	2	142	1.3	1	0	1	1	95.2446	153.933	5.79981	6
90	29	Male	Right	Yes	164	155	142	133	81	6.5	e	500	20	2	114.667	1.3	0	0	1	1	106.596	153.412	6.25317	6
90	29	Male	Right	Yes	164	155	142	133	81	6.5	e	500	21	3	155.667	1.3	1	0	1	1	90.5415	156.895	3.74652	6
90	29	Male	Right	Yes	164	155	142	133	81	6.5	e	500	22	3	142	1.3	1	0	1	1	95.9107	155.459	4.08045	5
90	29	Male	Right	Yes	164	155	142	133	81	6.5	e	500	23	3	128.333	1.3	1	0	1	1	101.727	155.319	6.85244	5
90	29	Male	Right	Yes	164	155	142	133	81	6.5	e	500	24	3	142	1.3	0	0	1	1	96.1925	156.105	7.13313	5
90	29	Male	Right	Yes	164	155	142	133	81	6.5	e	500	25	3	169.333	1.3	0	0	1	1	83.844	155.312	4.4398	5
90	29	Male	Right	Yes	164	155	142	133	81	6.5	e	500	26	3	114.667	1.3	1	0	1	1	107.153	154.791	4.94658	4
90	29	Male	Right	Yes	164	155	142	133	81	6.5	e	500	27	3	155.667	1.3	0	0	1	1	89.7651	155.134	5.23991	4
90	29	Male	Right	Yes	164	155	142	133	81	6.5	e	500	28	3	169.333	1.3	1	0	1	1	83.4477	154.401	3.89312	5
90	29	Male	Right	Yes	164	155	142	133	81	6.5	e	500	29	3	128.333	1.3	0	0	1	1	99.8816	150.979	2.98664	5
90	29	Male	Right	Yes	164	155	142	133	81	6.5	e	500	30	3	114.667	1.3	0	0	1	1	107.463	155.564	3.61315	5
90	29	Male	Right	Yes	164	155	142	133	81	6.5	e	500	31	4	155.667	1.3	0	0	1	1	90.5919	157.01	3.34661	5
90	29	Male	Right	Yes	164	155	142	133	81	6.5	e	500	32	4	114.667	1.3	0	0	1	1	106.739	153.764	3.51979	5
90	29	Male	Right	Yes	164	155	142	133	81	6.5	e	500	33	4	114.667	1.3	1	0	1	1	105.06	149.645	5.01314	6
90	29	Male	Right	Yes	164	155	142	133	81	6.5	e	500	34	4	128.333	1.3	1	0	1	1	101.793	155.476	4.7199	5
90	29	Male	Right	Yes	164	155	142	133	81	6.5	e	500	35	4	169.333	1.3	1	0	1	1	85.3567	158.775	3.59982	5
90	29	Male	Right	Yes	164	155	142	133	81	6.5	e	500	36	4	128.333	1.3	0	0	1	1	100.606	152.677	3.45324	5
90	29	Male	Right	Yes	164	155	142	133	81	6.5	e	500	37	4	155.667	1.3	1	0	1	1	91.4185	158.886	3.06659	5
90	29	Male	Right	Yes	164	155	142	133	81	6.5	e	500	38	4	142	1.3	0	0	1	1	95.4983	154.514	2.77364	7
90	29	Male	Right	Yes	164	155	142	133	81	6.5	e	500	39	4	142	1.3	1	0	1	1	97.9811	160.227	3.59992	8
90	29	Male	Right	Yes	164	155	142	133	81	6.5	e	500	40	4	169.333	1.3	0	0	1	1	84.19	156.105	4.77276	8
90	29	Male	Right	Yes	164	155	142	133	81	6.5	e	500	41	5	142	1.3	1	0	1	1	97.3295	158.721	3.31985	8
90	29	Male	Right	Yes	164	155	142	133	81	6.5	e	500	42	5	114.667	1.3	0	0	1	1	108.584	158.375	4.77347	8
90	29	Male	Right	Yes	164	155	142	133	81	6.5	e	500	43	5	128.333	1.3	0	0	1	1	101.452	154.668	3.2396	8
90	29	Male	Right	Yes	164	155	142	133	81	6.5	e	500	44	5	169.333	1.3	1	0	1	1	81.927	150.894	4.98641	7
90	29	Male	Right	Yes	164	155	142	133	81	6.5	e	500	45	5	155.667	1.3	0	0	1	1	88.185	151.547	4.05323	8
90	29	Male	Right	Yes	164	155	142	133	81	6.5	e	500	46	5	155.667	1.3	1	0	1	1	90.4537	156.696	5.4799	9
90	29	Male	Right	Yes	164	155	142	133	81	6.5	e	500	47	5	142	1.3	0	0	1	1	97.8517	159.927	4.54644	10
90	29	Male	Right	Yes	164	155	142	133	81	6.5	e	500	48	5	128.333	1.3	1	0	1	1	102.597	157.386	3.51984	9
90	29	Male	Right	Yes	164	155	142	133	81	6.5	e	500	49	5	169.333	1.3	0	0	1	1	84.9099	157.754	3.79993	10
90	29	Male	Right	Yes	164	155	142	133	81	6.5	e	500	50	5	114.667	1.3	1	0	1	1	109.668	161.132	3.35982	10
90	29	Male	Right	Yes	164	155	142	133	81	6.5	e	500	51	6	128.333	1.3	0	0	1	1	105.15	163.533	3.3999	10
90	29	Male	Right	Yes	164	155	142	133	81	6.5	e	500	52	6	155.667	1.3	1	0	1	1	89.5336	154.608	3.7199	9
90	29	Male	Right	Yes	164	155	142	133	81	6.5	e	500	53	6	142	1.3	0	0	1	1	96.3321	156.426	2.62702	9
90	29	Male	Right	Yes	164	155	142	133	81	6.5	e	500	54	6	114.667	1.3	0	0	1	1	109.119	159.731	5.8527	10
90	29	Male	Right	Yes	164	155	142	133	81	6.5	e	500	55	6	169.333	1.3	0	0	1	1	84.4164	156.624	4.52	9
90	29	Male	Right	Yes	164	155	142	133	81	6.5	e	500	56	6	169.333	1.3	1	0	1	1	85.889	159.99	3.16012	9
90	29	Male	Right	Yes	164	155	142	133	81	6.5	e	500	57	6	155.667	1.3	0	0	1	1	88.6742	152.658	2.98616	9
90	29	Male	Right	Yes	164	155	142	133	81	6.5	e	500	58	6	128.333	1.3	1	0	1	1	101.801	155.495	4.86655	9
90	29	Male	Right	Yes	164	155	142	133	81	6.5	e	500	59	6	142	1.3	1	0	1	1	97.8152	159.843	3.14695	9
90	29	Male	Right	Yes	164	155	142	133	81	6.5	e	500	60	6	114.667	1.3	1	0	1	1	106.592	153.402	2.97277	9
90	29	Male	Right	Yes	164	155	142	133	81	6.5	e	500	61	7	114.667	1.3	1	0	1	1	110.48	163.219	3.01319	10
90	29	Male	Right	Yes	164	155	142	133	81	6.5	e	500	62	7	142	1.3	1	0	1	1	96.1429	155.992	3.01378	9
90	29	Male	Right	Yes	164	155	142	133	81	6.5	e	500	63	7	169.333	1.3	1	0	1	1	85.3121	158.673	5.49255	9
90	29	Male	Right	Yes	164	155	142	133	81	6.5	e	500	64	7	142	1.3	0	0	1	1	95.2425	153.928	3.35997	9
90	29	Male	Right	Yes	164	155	142	133	81	6.5	e	500	65	7	114.667	1.3	0	0	1	1	106.237	152.527	3.31991	9
90	29	Male	Right	Yes	164	155	142	133	81	6.5	e	500	66	7	128.333	1.3	0	0	1	1	101.819	155.536	3.69365	9
90	29	Male	Right	Yes	164	155	142	133	81	6.5	e	500	67	7	128.333	1.3	1	0	1	1	102.285	156.642	3.14611	9
90	29	Male	Right	Yes	164	155	142	133	81	6.5	e	500	68	7	155.667	1.3	1	0	1	1	90.4649	156.721	3.62649	8
90	29	Male	Right	Yes	164	155	142	133	81	6.5	e	500	69	7	155.667	1.3	0	0	1	1	90.73	157.323	3.78653	8
90	29	Male	Right	Yes	164	155	142	133	81	6.5	e	500	70	7	169.333	1.3	0	0	1	1	82.7818	152.869	3.55993	9
90	29	Male	Right	Yes	164	155	142	133	81	6.5	e	500	71	8	128.333	1.3	1	0	1	1	101.498	154.777	6.35976	10
90	29	Male	Right	Yes	164	155	142	133	81	6.5	e	500	72	8	128.333	1.3	0	0	1	1	104.07	160.915	3.15993	10
90	29	Male	Right	Yes	164	155	142	133	81	6.5	e	500	73	8	114.667	1.3	0	0	1	1	106.654	153.554	2.83991	9
90	29	Male	Right	Yes	164	155	142	133	81	6.5	e	500	74	8	169.333	1.3	1	0	1	1	83.7873	155.182	3.39996	9
90	29	Male	Right	Yes	164	155	142	133	81	6.5	e	500	75	8	169.333	1.3	0	0	1	1	84.693	157.258	4.03977	9
90	29	Male	Right	Yes	164	155	142	133	81	6.5	e	500	76	8	155.667	1.3	0	0	1	1	87.2922	149.518	2.43995	9
90	29	Male	Right	Yes	164	155	142	133	81	6.5	e	500	77	8	142	1.3	0	0	1	1	95.8551	155.331	4.33321	9
90	29	Male	Right	Yes	164	155	142	133	81	6.5	e	500	78	8	114.667	1.3	1	0	1	1	107.139	154.757	4.85313	9
90	29	Male	Right	Yes	164	155	142	133	81	6.5	e	500	79	8	142	1.3	1	0	1	1	95.8026	155.211	4.4265	9
90	29	Male	Right	Yes	164	155	142	133	81	6.5	e	500	80	8	155.667	1.3	1	0	1	1	88.5477	152.371	4.56031	8
90	29	Male	Right	Yes	164	155	142	133	81	6.5	e	500	81	9	155.667	1.3	0	0	1	1	88.149	151.465	2.93324	9
90	29	Male	Right	Yes	164	155	142	133	81	6.5	e	500	82	9	114.667	1.3	1	0	1	1	108.682	158.625	4.42648	8
90	29	Male	Right	Yes	164	155	142	133	81	6.5	e	500	83	9	114.667	1.3	0	0	1	1	108.033	156.988	3.50662	7
90	29	Male	Right	Yes	164	155	142	133	81	6.5	e	500	84	9	169.333	1.3	0	0	1	1	84.013	155.7	3.25265	8
90	29	Male	Right	Yes	164	155	142	133	81	6.5	e	500	85	9	155.667	1.3	1	0	1	1	90.2924	156.33	4.37323	8
90	29	Male	Right	Yes	164	155	142	133	81	6.5	e	500	86	9	169.333	1.3	1	0	1	1	83.7377	155.068	3.17368	7
90	29	Male	Right	Yes	164	155	142	133	81	6.5	e	500	87	9	142	1.3	0	0	1	1	96.3964	156.574	4.58604	8
90	29	Male	Right	Yes	164	155	142	133	81	6.5	e	500	88	9	128.333	1.3	0	0	1	1	101.739	155.347	4.22652	7
90	29	Male	Right	Yes	164	155	142	133	81	6.5	e	500	89	9	128.333	1.3	1	0	1	1	101.27	154.24	3.97316	8
90	29	Male	Right	Yes	164	155	142	133	81	6.5	e	500	90	9	142	1.3	1	0	1	1	97.2044	158.433	4.70657	8
90	29	Male	Right	Yes	164	155	142	133	81	6.5	e	500	91	10	114.667	1.3	1	0	1	1	106.389	152.901	4.65318	9
90	29	Male	Right	Yes	164	155	142	133	81	6.5	e	500	92	10	169.333	1.3	1	0	1	1	83.434	154.37	3.09324	8
90	29	Male	Right	Yes	164	155	142	133	81	6.5	e	500	93	10	155.667	1.3	0	0	1	1	90.0691	155.823	3.22706	8
90	29	Male	Right	Yes	164	155	142	133	81	6.5	e	500	94	10	169.333	1.3	0	0	1	1	81.614	150.169	3.57276	7
90	29	Male	Right	Yes	164	155	142	133	81	6.5	e	500	95	10	128.333	1.3	1	0	1	1	101.79	155.468	5.30645	8
90	29	Male	Right	Yes	164	155	142	133	81	6.5	e	500	96	10	155.667	1.3	1	0	1	1	91.5402	159.162	2.92034	8
90	29	Male	Right	Yes	164	155	142	133	81	6.5	e	500	97	10	114.667	1.3	0	0	1	1	105.692	151.187	2.27951	8
90	29	Male	Right	Yes	164	155	142	133	81	6.5	e	500	98	10	142	1.3	0	0	1	1	94.6879	152.66	3.30643	8
90	29	Male	Right	Yes	164	155	142	133	81	6.5	e	500	99	10	142	1.3	1	0	1	1	97.1413	158.287	3.90661	8
90	29	Male	Right	Yes	164	155	142	133	81	6.5	e	500	100	10	128.333	1.3	0	0	1	1	101.012	153.632	2.82651	8
63	29	Male	Right	Yes	189	178	161	156	101	6.5	e	500	1	1	145.25	1.3	1	0	1	1	99.5725	167.174	13.9461	-9
63	29	Male	Right	Yes	189	178	161	156	101	6.5	e	500	2	1	129.5	1.3	1	0	1	1	105.217	164.861	14.0929	-9
63	29	Male	Right	Yes	189	178	161	156	101	6.5	e	500	3	1	192.5	1.3	1	0	1	1	77.2268	163.029	7.35975	-6
63	29	Male	Right	Yes	189	178	161	156	101	6.5	e	500	4	1	161	1.3	1	0	1	1	89.6912	160.299	5.62647	-6
63	29	Male	Right	Yes	189	178	161	156	101	6.5	e	500	5	1	176.75	1.3	0	0	1	1	89.3201	175.207	5.1199	-7
63	29	Male	Right	Yes	189	178	161	156	101	6.5	e	500	6	1	145.25	1.3	0	0	1	1	98.3768	164.393	3.53311	-7
63	29	Male	Right	Yes	189	178	161	156	101	6.5	e	500	7	1	129.5	1.3	0	0	1	1	104.44	162.974	6.01318	-8
63	29	Male	Right	Yes	189	178	161	156	101	6.5	e	500	8	1	161	1.3	0	0	1	1	88.455	157.494	4.96019	-8
63	29	Male	Right	Yes	189	178	161	156	101	6.5	e	500	9	1	176.75	1.3	1	0	1	1	83.9509	162.974	5.43949	-7
63	29	Male	Right	Yes	189	178	161	156	101	6.5	e	500	10	1	192.5	1.3	0	0	1	1	78.0308	164.941	3.94653	-8
63	29	Male	Right	Yes	189	178	161	156	101	6.5	e	500	11	2	145.25	1.3	1	0	1	1	98.2023	163.988	4.63982	-7
63	29	Male	Right	Yes	189	178	161	156	101	6.5	e	500	12	2	161	1.3	0	0	1	1	91.9506	165.428	2.61324	-7
63	29	Male	Right	Yes	189	178	161	156	101	6.5	e	500	13	2	161	1.3	1	0	1	1	89.635	160.172	4.9865	-8
63	29	Male	Right	Yes	189	178	161	156	101	6.5	e	500	14	2	145.25	1.3	0	0	1	1	97.5637	162.512	2.57379	-9
63	29	Male	Right	Yes	189	178	161	156	101	6.5	e	500	15	2	129.5	1.3	1	0	1	1	107.209	169.763	5.10595	-9
63	29	Male	Right	Yes	189	178	161	156	101	6.5	e	500	16	2	129.5	1.3	0	0	1	1	108.198	172.238	4.43984	-9
63	29	Male	Right	Yes	189	178	161	156	101	6.5	e	500	17	2	192.5	1.3	0	0	1	1	75.4536	158.767	4.25361	-9
63	29	Male	Right	Yes	189	178	161	156	101	6.5	e	500	18	2	176.75	1.3	1	0	1	1	86.106	167.901	4.4127	-9
63	29	Male	Right	Yes	189	178	161	156	101	6.5	e	500	19	2	192.5	1.3	1	0	1	1	81.2604	172.515	5.09321	-5
63	29	Male	Right	Yes	189	178	161	156	101	6.5	e	500	20	2	176.75	1.3	0	0	1	1	83.1858	161.216	3.03989	-6
63	29	Male	Right	Yes	189	178	161	156	101	6.5	e	500	21	3	145.25	1.3	0	0	1	1	100.757	169.947	3.61322	-7
63	29	Male	Right	Yes	189	178	161	156	101	6.5	e	500	22	3	176.75	1.3	0	0	1	1	82.8186	160.37	2.67998	-6
63	29	Male	Right	Yes	189	178	161	156	101	6.5	e	500	23	3	192.5	1.3	1	0	1	1	75.5833	159.081	4.27979	-6
63	29	Male	Right	Yes	189	178	161	156	101	6.5	e	500	24	3	145.25	1.3	1	0	1	1	99.369	166.699	5.50647	-8
63	29	Male	Right	Yes	189	178	161	156	101	6.5	e	500	25	3	192.5	1.3	0	0	1	1	76.9605	162.393	4.21328	-7
63	29	Male	Right	Yes	189	178	161	156	101	6.5	e	500	26	3	129.5	1.3	1	0	1	1	107.01	169.27	4.56018	-8
63	29	Male	Right	Yes	189	178	161	156	101	6.5	e	500	27	3	129.5	1.3	0	0	1	1	108.128	172.06	2.59998	-9
63	29	Male	Right	Yes	189	178	161	156	101	6.5	e	500	28	3	161	1.3	0	0	1	1	86.4287	152.887	2.66662	-9
63	29	Male	Right	Yes	189	178	161	156	101	6.5	e	500	29	3	161	1.3	1	0	1	1	91.1454	163.599	3.75935	-8
63	29	Male	Right	Yes	189	178	161	156	101	6.5	e	500	30	3	176.75	1.3	1	0	1	1	86.303	168.35	3.45317	-8
63	29	Male	Right	Yes	189	178	161	156	101	6.5	e	500	31	4	129.5	1.3	0	0	1	1	109.882	176.512	4.59987	-8
63	29	Male	Right	Yes	189	178	161	156	101	6.5	e	500	32	4	176.75	1.3	0	0	1	1	88.5465	173.451	5.10651	-8
63	29	Male	Right	Yes	189	178	161	156	101	6.5	e	500	33	4	161	1.3	0	0	1	1	84.5962	148.703	2.6666	-9
63	29	Male	Right	Yes	189	178	161	156	101	6.5	e	500	34	4	145.25	1.3	1	0	1	1	100.705	169.826	3.13318	-8
63	29	Male	Right	Yes	189	178	161	156	101	6.5	e	500	35	4	192.5	1.3	1	0	1	1	70.4507	146.339	4.77318	-8
63	29	Male	Right	Yes	189	178	161	156	101	6.5	e	500	36	4	176.75	1.3	1	0	1	1	82.9218	160.608	3.93321	-7
63	29	Male	Right	Yes	189	178	161	156	101	6.5	e	500	37	4	192.5	1.3	0	0	1	1	82.2903	174.901	6.2931	-7
63	29	Male	Right	Yes	189	178	161	156	101	6.5	e	500	38	4	161	1.3	1	0	1	1	96.7494	176.385	5.45319	-9
63	29	Male	Right	Yes	189	178	161	156	101	6.5	e	500	39	4	145.25	1.3	0	0	1	1	101.375	171.404	3.07985	-9
63	29	Male	Right	Yes	189	178	161	156	101	6.5	e	500	40	4	129.5	1.3	1	0	1	1	112.295	182.804	3.94709	-9
63	29	Male	Right	Yes	189	178	161	156	101	6.5	e	500	41	5	145.25	1.3	1	0	1	1	104.534	178.953	3.10603	-9
63	29	Male	Right	Yes	189	178	161	156	101	6.5	e	500	42	5	161	1.3	1	0	1	1	92.9997	167.812	3.39985	-9
63	29	Male	Right	Yes	189	178	161	156	101	6.5	e	500	43	5	129.5	1.3	1	0	1	1	104.871	164.018	4.38651	-11
63	29	Male	Right	Yes	189	178	161	156	101	6.5	e	500	44	5	145.25	1.3	0	0	1	1	95.587	157.967	2.45329	-10
63	29	Male	Right	Yes	189	178	161	156	101	6.5	e	500	45	5	161	1.3	0	0	1	1	91.955	165.438	2.86657	-11
63	29	Male	Right	Yes	189	178	161	156	101	6.5	e	500	46	5	176.75	1.3	1	0	1	1	88.5062	173.36	3.70643	-8
63	29	Male	Right	Yes	189	178	161	156	101	6.5	e	500	47	5	192.5	1.3	1	0	1	1	76.612	161.559	4.15995	-6
63	29	Male	Right	Yes	189	178	161	156	101	6.5	e	500	48	5	129.5	1.3	0	0	1	1	109.189	174.743	4.55977	-8
63	29	Male	Right	Yes	189	178	161	156	101	6.5	e	500	49	5	192.5	1.3	0	0	1	1	77.8614	164.539	2.90666	-8
63	29	Male	Right	Yes	189	178	161	156	101	6.5	e	500	50	5	176.75	1.3	0	0	1	1	88.9774	174.43	3.17319	-8
63	29	Male	Right	Yes	189	178	161	156	101	6.5	e	500	51	6	161	1.3	0	0	1	1	93.3706	168.656	2.98658	-9
63	29	Male	Right	Yes	189	178	161	156	101	6.5	e	500	52	6	192.5	1.3	0	0	1	1	76.1189	160.374	3.07991	-9
63	29	Male	Right	Yes	189	178	161	156	101	6.5	e	500	53	6	176.75	1.3	0	0	1	1	82.2246	158.999	3.61363	-9
63	29	Male	Right	Yes	189	178	161	156	101	6.5	e	500	54	6	176.75	1.3	1	0	1	1	83.457	161.84	3.78608	-9
63	29	Male	Right	Yes	189	178	161	156	101	6.5	e	500	55	6	145.25	1.3	1	0	1	1	103.943	177.525	4.9065	-10
63	29	Male	Right	Yes	189	178	161	156	101	6.5	e	500	56	6	192.5	1.3	1	0	1	1	77.7553	164.287	3.07992	-9
63	29	Male	Right	Yes	189	178	161	156	101	6.5	e	500	57	6	161	1.3	1	0	1	1	91.1759	163.668	7.02672	-9
63	29	Male	Right	Yes	189	178	161	156	101	6.5	e	500	58	6	129.5	1.3	0	0	1	1	107.192	169.723	3.05292	-10
63	29	Male	Right	Yes	189	178	161	156	101	6.5	e	500	59	6	145.25	1.3	0	0	1	1	107.083	185.201	4.50648	-12
63	29	Male	Right	Yes	189	178	161	156	101	6.5	e	500	60	6	129.5	1.3	1	0	1	1	112.419	183.133	5.17355	-12
63	29	Male	Right	Yes	189	178	161	156	101	6.5	e	500	61	7	145.25	1.3	1	0	1	1	102.121	173.17	3.43952	-12
63	29	Male	Right	Yes	189	178	161	156	101	6.5	e	500	62	7	129.5	1.3	0	0	1	1	108.098	171.985	3.06659	-12
63	29	Male	Right	Yes	189	178	161	156	101	6.5	e	500	63	7	161	1.3	1	0	1	1	90.369	161.837	2.67998	-13
63	29	Male	Right	Yes	189	178	161	156	101	6.5	e	500	64	7	145.25	1.3	0	0	1	1	96.8399	160.843	3.11978	-12
63	29	Male	Right	Yes	189	178	161	156	101	6.5	e	500	65	7	161	1.3	0	0	1	1	92.963	167.729	2.50664	-12
63	29	Male	Right	Yes	189	178	161	156	101	6.5	e	500	66	7	176.75	1.3	0	0	1	1	80.8461	155.802	3.02654	-12
63	29	Male	Right	Yes	189	178	161	156	101	6.5	e	500	67	7	176.75	1.3	1	0	1	1	90.3004	177.432	3.13318	-9
63	29	Male	Right	Yes	189	178	161	156	101	6.5	e	500	68	7	129.5	1.3	1	0	1	1	108.824	173.815	4.62709	-12
63	29	Male	Right	Yes	189	178	161	156	101	6.5	e	500	69	7	192.5	1.3	0	0	1	1	80.8263	171.506	4.15927	-12
63	29	Male	Right	Yes	189	178	161	156	101	6.5	e	500	70	7	192.5	1.3	1	0	1	1	80.2989	170.276	2.66673	-10
63	29	Male	Right	Yes	189	178	161	156	101	6.5	e	500	71	8	161	1.3	1	0	1	1	95.943	174.533	4.61306	-11
63	29	Male	Right	Yes	189	178	161	156	101	6.5	e	500	72	8	129.5	1.3	1	0	1	1	106.588	168.224	4.47987	-12
63	29	Male	Right	Yes	189	178	161	156	101	6.5	e	500	73	8	145.25	1.3	1	0	1	1	106.096	182.762	3.82656	-12
63	29	Male	Right	Yes	189	178	161	156	101	6.5	e	500	74	8	161	1.3	0	0	1	1	89.8312	160.617	3.89317	-12
63	29	Male	Right	Yes	189	178	161	156	101	6.5	e	500	75	8	176.75	1.3	0	0	1	1	77.7968	148.635	2.86666	-12
63	29	Male	Right	Yes	189	178	161	156	101	6.5	e	500	76	8	176.75	1.3	1	0	1	1	86.0196	167.704	2.65318	-10
63	29	Male	Right	Yes	189	178	161	156	101	6.5	e	500	77	8	192.5	1.3	0	0	1	1	76.4287	161.119	3.61319	-11
63	29	Male	Right	Yes	189	178	161	156	101	6.5	e	500	78	8	129.5	1.3	0	0	1	1	107.869	171.41	3.63993	-12
63	29	Male	Right	Yes	189	178	161	156	101	6.5	e	500	79	8	145.25	1.3	0	0	1	1	101.604	171.946	3.47984	-12
63	29	Male	Right	Yes	189	178	161	156	101	6.5	e	500	80	8	192.5	1.3	1	0	1	1	70.4651	146.375	3.07992	-9
63	29	Male	Right	Yes	189	178	161	156	101	6.5	e	500	81	9	129.5	1.3	0	0	1	1	105.918	166.576	3.27985	-11
63	29	Male	Right	Yes	189	178	161	156	101	6.5	e	500	82	9	192.5	1.3	0	0	1	1	78.3678	165.739	3.65322	-11
63	29	Male	Right	Yes	189	178	161	156	101	6.5	e	500	83	9	129.5	1.3	1	0	1	1	106.456	167.899	3.99989	-10
63	29	Male	Right	Yes	189	178	161	156	101	6.5	e	500	84	9	176.75	1.3	0	0	1	1	82.106	158.725	2.45323	-12
63	29	Male	Right	Yes	189	178	161	156	101	6.5	e	500	85	9	161	1.3	0	0	1	1	88.3546	157.266	3.64037	-12
63	29	Male	Right	Yes	189	178	161	156	101	6.5	e	500	86	9	192.5	1.3	1	0	1	1	76.4175	161.092	4.66635	-10
63	29	Male	Right	Yes	189	178	161	156	101	6.5	e	500	87	9	176.75	1.3	1	0	1	1	89.4429	175.486	3.11952	-9
63	29	Male	Right	Yes	189	178	161	156	101	6.5	e	500	88	9	145.25	1.3	1	0	1	1	105.261	180.718	3.94702	-9
63	29	Male	Right	Yes	189	178	161	156	101	6.5	e	500	89	9	161	1.3	1	0	1	1	92.5988	166.9	4.26652	-10
63	29	Male	Right	Yes	189	178	161	156	101	6.5	e	500	90	9	145.25	1.3	0	0	1	1	101.226	171.051	2.7999	-10
63	29	Male	Right	Yes	189	178	161	156	101	6.5	e	500	91	10	176.75	1.3	0	0	1	1	83.7675	162.553	2.97274	-10
63	29	Male	Right	Yes	189	178	161	156	101	6.5	e	500	92	10	145.25	1.3	0	0	1	1	109.184	190.48	4.91986	-12
63	29	Male	Right	Yes	189	178	161	156	101	6.5	e	500	93	10	192.5	1.3	1	0	1	1	78.2328	165.419	3.71989	-8
63	29	Male	Right	Yes	189	178	161	156	101	6.5	e	500	94	10	129.5	1.3	0	0	1	1	112.302	182.823	3.59979	-10
63	29	Male	Right	Yes	189	178	161	156	101	6.5	e	500	95	10	176.75	1.3	1	0	1	1	84.7884	164.893	3.06661	-10
63	29	Male	Right	Yes	189	178	161	156	101	6.5	e	500	96	10	145.25	1.3	1	0	1	1	106.819	184.546	2.89329	-11
63	29	Male	Right	Yes	189	178	161	156	101	6.5	e	500	97	10	129.5	1.3	1	0	1	1	111.291	180.16	4.2935	-14
63	29	Male	Right	Yes	189	178	161	156	101	6.5	e	500	98	10	161	1.3	0	0	1	1	91.1039	163.505	4.06668	-11
63	29	Male	Right	Yes	189	178	161	156	101	6.5	e	500	99	10	161	1.3	1	0	1	1	90.8233	162.868	3.57274	-10
63	29	Male	Right	Yes	189	178	161	156	101	6.5	e	500	100	10	192.5	1.3	0	0	1	1	82.1919	174.673	5.10642	-10
11	29	Male	Right	Yes	184	170	158	147	94	6.5	e	500	1	1	158	1.3	0	0	1	1	94.193	167.531	21.1592	-1
11	29	Male	Right	Yes	184	170	158	147	94	6.5	e	500	2	1	173.333	1.3	1	0	1	1	86.3826	165.115	5.59976	-1
11	29	Male	Right	Yes	184	170	158	147	94	6.5	e	500	3	1	158	1.3	1	0	1	1	96.1148	171.927	9.63969	-2
11	29	Male	Right	Yes	184	170	158	147	94	6.5	e	500	4	1	188.667	1.3	0	0	1	1	82.5899	171.759	10.413	-1
11	29	Male	Right	Yes	184	170	158	147	94	6.5	e	500	5	1	173.333	1.3	0	0	1	1	88.6263	170.216	4.65327	-1
11	29	Male	Right	Yes	184	170	158	147	94	6.5	e	500	6	1	127.333	1.3	0	0	1	1	110.049	174.776	3.85346	-2
11	29	Male	Right	Yes	184	170	158	147	94	6.5	e	500	7	1	127.333	1.3	1	0	1	1	108.117	169.865	5.93276	-2
11	29	Male	Right	Yes	184	170	158	147	94	6.5	e	500	8	1	142.667	1.3	0	0	1	1	105.069	177.669	5.10653	-2
11	29	Male	Right	Yes	184	170	158	147	94	6.5	e	500	9	1	188.667	1.3	1	0	1	1	81.4108	169.031	5.73318	-2
11	29	Male	Right	Yes	184	170	158	147	94	6.5	e	500	10	1	142.667	1.3	1	0	1	1	102.071	170.467	3.61363	-3
11	29	Male	Right	Yes	184	170	158	147	94	6.5	e	500	11	2	127.333	1.3	0	0	1	1	110.399	175.677	3.37272	-3
11	29	Male	Right	Yes	184	170	158	147	94	6.5	e	500	12	2	127.333	1.3	1	0	1	1	109.622	173.681	5.77321	-3
11	29	Male	Right	Yes	184	170	158	147	94	6.5	e	500	13	2	158	1.3	0	0	1	1	94.9715	169.308	3.29325	-3
11	29	Male	Right	Yes	184	170	158	147	94	6.5	e	500	14	2	158	1.3	1	0	1	1	94.2001	167.547	4.37309	-3
11	29	Male	Right	Yes	184	170	158	147	94	6.5	e	500	15	2	188.667	1.3	0	0	1	1	80.8959	167.834	6.22648	-3
11	29	Male	Right	Yes	184	170	158	147	94	6.5	e	500	16	2	173.333	1.3	0	0	1	1	88.4726	169.867	3.69361	-3
11	29	Male	Right	Yes	184	170	158	147	94	6.5	e	500	17	2	142.667	1.3	1	0	1	1	102.638	171.816	5.89275	-4
11	29	Male	Right	Yes	184	170	158	147	94	6.5	e	500	18	2	188.667	1.3	1	0	1	1	80.8839	167.806	4.45315	-3
11	29	Male	Right	Yes	184	170	158	147	94	6.5	e	500	19	2	173.333	1.3	1	0	1	1	86.9283	166.357	4.33319	-2
11	29	Male	Right	Yes	184	170	158	147	94	6.5	e	500	20	2	142.667	1.3	0	0	1	1	102.786	172.168	3.47992	-3
11	29	Male	Right	Yes	184	170	158	147	94	6.5	e	500	21	3	142.667	1.3	0	0	1	1	102.089	170.51	3.74656	-2
11	29	Male	Right	Yes	184	170	158	147	94	6.5	e	500	22	3	127.333	1.3	0	0	1	1	109.309	172.881	4.06644	-2
11	29	Male	Right	Yes	184	170	158	147	94	6.5	e	500	23	3	158	1.3	1	0	1	1	95.5328	170.593	9.82682	-3
11	29	Male	Right	Yes	184	170	158	147	94	6.5	e	500	24	3	142.667	1.3	1	0	1	1	102.679	171.914	3.89273	-3
11	29	Male	Right	Yes	184	170	158	147	94	6.5	e	500	25	3	127.333	1.3	1	0	1	1	111.092	177.475	7.47974	-5
11	29	Male	Right	Yes	184	170	158	147	94	6.5	e	500	26	3	173.333	1.3	0	0	1	1	89.2044	171.528	7.86638	-5
11	29	Male	Right	Yes	184	170	158	147	94	6.5	e	500	27	3	188.667	1.3	0	0	1	1	80.4411	166.775	5.227	-5
11	29	Male	Right	Yes	184	170	158	147	94	6.5	e	500	28	3	158	1.3	0	0	1	1	94.6269	168.521	3.13324	-5
11	29	Male	Right	Yes	184	170	158	147	94	6.5	e	500	29	3	188.667	1.3	1	0	1	1	79.9058	165.524	6.57265	-4
11	29	Male	Right	Yes	184	170	158	147	94	6.5	e	500	30	3	173.333	1.3	1	0	1	1	86.1476	164.579	3.827	-5
11	29	Male	Right	Yes	184	170	158	147	94	6.5	e	500	31	4	142.667	1.3	1	0	1	1	103.612	174.145	5.30598	-5
11	29	Male	Right	Yes	184	170	158	147	94	6.5	e	500	32	4	158	1.3	0	0	1	1	95.4731	170.456	3.5604	-5
11	29	Male	Right	Yes	184	170	158	147	94	6.5	e	500	33	4	127.333	1.3	0	0	1	1	110.173	175.095	2.85268	-4
11	29	Male	Right	Yes	184	170	158	147	94	6.5	e	500	34	4	173.333	1.3	1	0	1	1	89.2397	171.608	3.19991	-4
11	29	Male	Right	Yes	184	170	158	147	94	6.5	e	500	35	4	142.667	1.3	0	0	1	1	101.579	169.301	2.99999	-5
11	29	Male	Right	Yes	184	170	158	147	94	6.5	e	500	36	4	188.667	1.3	1	0	1	1	81.0563	168.208	3.28028	-4
11	29	Male	Right	Yes	184	170	158	147	94	6.5	e	500	37	4	173.333	1.3	0	0	1	1	87.0029	166.527	3.65281	-4
11	29	Male	Right	Yes	184	170	158	147	94	6.5	e	500	38	4	188.667	1.3	0	0	1	1	82.2418	170.956	6.42637	-4
11	29	Male	Right	Yes	184	170	158	147	94	6.5	e	500	39	4	158	1.3	1	0	1	1	95.298	170.055	3.22664	-4
11	29	Male	Right	Yes	184	170	158	147	94	6.5	e	500	40	4	127.333	1.3	1	0	1	1	111.27	177.939	6.58644	-5
11	29	Male	Right	Yes	184	170	158	147	94	6.5	e	500	41	5	173.333	1.3	0	0	1	1	88.9565	170.965	5.35981	-5
11	29	Male	Right	Yes	184	170	158	147	94	6.5	e	500	42	5	158	1.3	0	0	1	1	95.7868	171.175	3.83968	-4
11	29	Male	Right	Yes	184	170	158	147	94	6.5	e	500	43	5	188.667	1.3	1	0	1	1	80.8085	167.631	3.98666	-4
11	29	Male	Right	Yes	184	170	158	147	94	6.5	e	500	44	5	173.333	1.3	1	0	1	1	88.2314	169.319	2.70658	-4
11	29	Male	Right	Yes	184	170	158	147	94	6.5	e	500	45	5	127.333	1.3	0	0	1	1	108.496	170.821	3.63992	-4
11	29	Male	Right	Yes	184	170	158	147	94	6.5	e	500	46	5	158	1.3	1	0	1	1	96.5606	172.951	3.22651	-5
11	29	Male	Right	Yes	184	170	158	147	94	6.5	e	500	47	5	188.667	1.3	0	0	1	1	82.0202	170.443	7.99969	-4
11	29	Male	Right	Yes	184	170	158	147	94	6.5	e	500	48	5	142.667	1.3	1	0	1	1	103.482	173.834	3.08039	-5
11	29	Male	Right	Yes	184	170	158	147	94	6.5	e	500	49	5	127.333	1.3	1	0	1	1	110.425	175.745	3.90607	-4
11	29	Male	Right	Yes	184	170	158	147	94	6.5	e	500	50	5	142.667	1.3	0	0	1	1	103.134	173.001	5.65316	-4
11	29	Male	Right	Yes	184	170	158	147	94	6.5	e	500	51	6	158	1.3	0	0	1	1	96.4099	172.605	3.75985	-4
11	29	Male	Right	Yes	184	170	158	147	94	6.5	e	500	52	6	127.333	1.3	0	0	1	1	109.021	172.149	2.95995	-4
11	29	Male	Right	Yes	184	170	158	147	94	6.5	e	500	53	6	173.333	1.3	0	0	1	1	87.6018	167.889	5.79983	-4
11	29	Male	Right	Yes	184	170	158	147	94	6.5	e	500	54	6	188.667	1.3	1	0	1	1	79.1573	163.767	5.2131	-4
11	29	Male	Right	Yes	184	170	158	147	94	6.5	e	500	55	6	188.667	1.3	0	0	1	1	81.6257	169.53	5.25319	-3
11	29	Male	Right	Yes	184	170	158	147	94	6.5	e	500	56	6	142.667	1.3	1	0	1	1	102.869	172.367	3.21316	-2
11	29	Male	Right	Yes	184	170	158	147	94	6.5	e	500	57	6	173.333	1.3	1	0	1	1	88.8951	170.826	3.10716	-2
11	29	Male	Right	Yes	184	170	158	147	94	6.5	e	500	58	6	127.333	1.3	1	0	1	1	110.047	174.771	5.13295	-2
11	29	Male	Right	Yes	184	170	158	147	94	6.5	e	500	59	6	142.667	1.3	0	0	1	1	101.805	169.838	3.85289	-2
11	29	Male	Right	Yes	184	170	158	147	94	6.5	e	500	60	6	158	1.3	1	0	1	1	96.5704	172.974	3.57322	-1
11	29	Male	Right	Yes	184	170	158	147	94	6.5	e	500	61	7	127.333	1.3	0	0	1	1	110.037	174.745	4.69311	-2
11	29	Male	Right	Yes	184	170	158	147	94	6.5	e	500	62	7	173.333	1.3	1	0	1	1	87.9606	168.704	2.98658	-2
11	29	Male	Right	Yes	184	170	158	147	94	6.5	e	500	63	7	158	1.3	1	0	1	1	96.2638	172.269	2.85321	-2
11	29	Male	Right	Yes	184	170	158	147	94	6.5	e	500	64	7	142.667	1.3	0	0	1	1	102.398	171.245	3.42661	-2
11	29	Male	Right	Yes	184	170	158	147	94	6.5	e	500	65	7	173.333	1.3	0	0	1	1	87.921	168.614	2.89322	-2
11	29	Male	Right	Yes	184	170	158	147	94	6.5	e	500	66	7	188.667	1.3	1	0	1	1	83.0737	172.874	3.72034	-2
11	29	Male	Right	Yes	184	170	158	147	94	6.5	e	500	67	7	158	1.3	0	0	1	1	94.9563	169.274	3.97272	-2
11	29	Male	Right	Yes	184	170	158	147	94	6.5	e	500	68	7	127.333	1.3	1	0	1	1	110.397	175.673	3.50661	-2
11	29	Male	Right	Yes	184	170	158	147	94	6.5	e	500	69	7	142.667	1.3	1	0	1	1	102.15	170.654	4.29314	-3
11	29	Male	Right	Yes	184	170	158	147	94	6.5	e	500	70	7	188.667	1.3	0	0	1	1	79.9994	165.743	3.45318	-2
11	29	Male	Right	Yes	184	170	158	147	94	6.5	e	500	71	8	142.667	1.3	1	0	1	1	103.874	174.775	5.25313	-2
11	29	Male	Right	Yes	184	170	158	147	94	6.5	e	500	72	8	188.667	1.3	0	0	1	1	81.6067	169.485	4.6799	-3
11	29	Male	Right	Yes	184	170	158	147	94	6.5	e	500	73	8	158	1.3	1	0	1	1	95.8088	171.225	4.05319	-2
11	29	Male	Right	Yes	184	170	158	147	94	6.5	e	500	74	8	173.333	1.3	1	0	1	1	88.0315	168.865	3.70643	-2
11	29	Male	Right	Yes	184	170	158	147	94	6.5	e	500	75	8	127.333	1.3	0	0	1	1	110.024	174.71	3.06665	-3
11	29	Male	Right	Yes	184	170	158	147	94	6.5	e	500	76	8	127.333	1.3	1	0	1	1	109.155	172.49	4.45318	-3
11	29	Male	Right	Yes	184	170	158	147	94	6.5	e	500	77	8	158	1.3	0	0	1	1	94.6711	168.622	3.57323	-3
11	29	Male	Right	Yes	184	170	158	147	94	6.5	e	500	78	8	188.667	1.3	1	0	1	1	81.46	169.145	3.74654	-3
11	29	Male	Right	Yes	184	170	158	147	94	6.5	e	500	79	8	142.667	1.3	0	0	1	1	100.541	166.858	2.42661	-3
11	29	Male	Right	Yes	184	170	158	147	94	6.5	e	500	80	8	173.333	1.3	0	0	1	1	87.2354	167.056	5.95978	-2
11	29	Male	Right	Yes	184	170	158	147	94	6.5	e	500	81	9	173.333	1.3	1	0	1	1	86.493	165.366	3.15986	-3
11	29	Male	Right	Yes	184	170	158	147	94	6.5	e	500	82	9	127.333	1.3	0	0	1	1	110.41	175.707	3.73318	-3
11	29	Male	Right	Yes	184	170	158	147	94	6.5	e	500	83	9	173.333	1.3	0	0	1	1	89.0206	171.111	4.16026	-3
11	29	Male	Right	Yes	184	170	158	147	94	6.5	e	500	84	9	158	1.3	0	0	1	1	96.1977	172.117	5.22617	-4
11	29	Male	Right	Yes	184	170	158	147	94	6.5	e	500	85	9	188.667	1.3	0	0	1	1	81.5752	169.412	4.33312	-3
11	29	Male	Right	Yes	184	170	158	147	94	6.5	e	500	86	9	127.333	1.3	1	0	1	1	108.123	169.881	4.57364	-4
11	29	Male	Right	Yes	184	170	158	147	94	6.5	e	500	87	9	158	1.3	1	0	1	1	94.2191	167.59	4.03939	-4
11	29	Male	Right	Yes	184	170	158	147	94	6.5	e	500	88	9	142.667	1.3	1	0	1	1	102.207	170.789	6.33317	-5
11	29	Male	Right	Yes	184	170	158	147	94	6.5	e	500	89	9	142.667	1.3	0	0	1	1	100.966	167.857	3.23982	-4
11	29	Male	Right	Yes	184	170	158	147	94	6.5	e	500	90	9	188.667	1.3	1	0	1	1	80.8215	167.661	5.57313	-4
11	29	Male	Right	Yes	184	170	158	147	94	6.5	e	500	91	10	173.333	1.3	0	0	1	1	89.7044	172.662	3.41367	-4
11	29	Male	Right	Yes	184	170	158	147	94	6.5	e	500	92	10	173.333	1.3	1	0	1	1	86.7937	166.051	4.71936	-4
11	29	Male	Right	Yes	184	170	158	147	94	6.5	e	500	93	10	127.333	1.3	0	0	1	1	107.407	168.091	2.57332	-5
11	29	Male	Right	Yes	184	170	158	147	94	6.5	e	500	94	10	158	1.3	1	0	1	1	95.1686	169.759	4.04034	-6
11	29	Male	Right	Yes	184	170	158	147	94	6.5	e	500	95	10	188.667	1.3	1	0	1	1	80.8567	167.743	6.42604	-4
11	29	Male	Right	Yes	184	170	158	147	94	6.5	e	500	96	10	142.667	1.3	0	0	1	1	102.013	170.329	2.67986	-4
11	29	Male	Right	Yes	184	170	158	147	94	6.5	e	500	97	10	127.333	1.3	1	0	1	1	109.8	174.136	4.42684	-5
11	29	Male	Right	Yes	184	170	158	147	94	6.5	e	500	98	10	142.667	1.3	1	0	1	1	102.285	170.975	4.53331	-6
11	29	Male	Right	Yes	184	170	158	147	94	6.5	e	500	99	10	158	1.3	0	0	1	1	93.0865	165.01	3.14608	-5
11	29	Male	Right	Yes	184	170	158	147	94	6.5	e	500	100	10	188.667	1.3	0	0	1	1	79.7329	165.119	2.74656	-3
47	32	Male	Right	Yes	177	166	154	146	99	6.5	e	500	1	1	139.25	1.3	1	0	1	1	101.272	165.161	39.5187	-12
47	32	Male	Right	Yes	177	166	154	146	99	6.5	e	500	2	1	154	1.3	1	0	1	1	93.563	162.095	5.70654	-10
47	32	Male	Right	Yes	177	166	154	146	99	6.5	e	500	3	1	124.5	1.3	1	0	1	1	107.536	165.579	3.39989	-16
47	32	Male	Right	Yes	177	166	154	146	99	6.5	e	500	4	1	168.75	1.3	0	0	1	1	87.2336	162.468	6.32017	-8
47	32	Male	Right	Yes	177	166	154	146	99	6.5	e	500	5	1	139.25	1.3	0	0	1	1	101.859	166.548	17.0924	-13
47	32	Male	Right	Yes	177	166	154	146	99	6.5	e	500	6	1	154	1.3	0	0	1	1	93.6209	162.227	5.82649	-12
47	32	Male	Right	Yes	177	166	154	146	99	6.5	e	500	7	1	124.5	1.3	0	0	1	1	108.88	168.959	4.17321	-16
47	32	Male	Right	Yes	177	166	154	146	99	6.5	e	500	8	1	183.5	1.3	1	0	1	1	83.7519	169.267	4.29322	-6
47	32	Male	Right	Yes	177	166	154	146	99	6.5	e	500	9	1	183.5	1.3	0	0	1	1	85.0104	172.15	4.65323	-7
47	32	Male	Right	Yes	177	166	154	146	99	6.5	e	500	10	1	168.75	1.3	1	0	1	1	88.0355	164.291	5.14639	-9
47	32	Male	Right	Yes	177	166	154	146	99	6.5	e	500	11	2	154	1.3	0	0	1	1	93.6944	162.394	5.22705	-11
47	32	Male	Right	Yes	177	166	154	146	99	6.5	e	500	12	2	183.5	1.3	0	0	1	1	78.5023	157.057	3.61271	-9
47	32	Male	Right	Yes	177	166	154	146	99	6.5	e	500	13	2	124.5	1.3	1	0	1	1	107.747	166.106	5.18655	-15
47	32	Male	Right	Yes	177	166	154	146	99	6.5	e	500	14	2	168.75	1.3	0	0	1	1	90.0732	168.916	4.2538	-11
47	32	Male	Right	Yes	177	166	154	146	99	6.5	e	500	15	2	139.25	1.3	0	0	1	1	96.2944	153.589	3.01261	-13
47	32	Male	Right	Yes	177	166	154	146	99	6.5	e	500	16	2	154	1.3	1	0	1	1	93.9113	162.888	5.65364	-12
47	32	Male	Right	Yes	177	166	154	146	99	6.5	e	500	17	2	124.5	1.3	0	0	1	1	109.289	169.996	2.87943	-16
47	32	Male	Right	Yes	177	166	154	146	99	6.5	e	500	18	2	139.25	1.3	1	0	1	1	103.781	171.136	3.13323	-15
47	32	Male	Right	Yes	177	166	154	146	99	6.5	e	500	19	2	183.5	1.3	1	0	1	1	81.8437	164.868	2.76005	-4
47	32	Male	Right	Yes	177	166	154	146	99	6.5	e	500	20	2	168.75	1.3	1	0	1	1	87.8409	163.849	3.47979	-6
47	32	Male	Right	Yes	177	166	154	146	99	6.5	e	500	21	3	124.5	1.3	1	0	1	1	113.994	182.364	4.85316	-15
47	32	Male	Right	Yes	177	166	154	146	99	6.5	e	500	22	3	154	1.3	1	0	1	1	107.257	194.383	3.02699	-8
47	32	Male	Right	Yes	177	166	154	146	99	6.5	e	500	23	3	168.75	1.3	0	0	1	1	89.905	168.534	3.81282	-9
47	32	Male	Right	Yes	177	166	154	146	99	6.5	e	500	24	3	139.25	1.3	0	0	1	1	101.344	165.33	2.93317	-14
47	32	Male	Right	Yes	177	166	154	146	99	6.5	e	500	25	3	124.5	1.3	0	0	1	1	109.325	170.09	3.54663	-16
47	32	Male	Right	Yes	177	166	154	146	99	6.5	e	500	26	3	183.5	1.3	1	0	1	1	84.1427	170.164	3.21328	-4
47	32	Male	Right	Yes	177	166	154	146	99	6.5	e	500	27	3	139.25	1.3	1	0	1	1	104.156	172.039	3.45312	-12
47	32	Male	Right	Yes	177	166	154	146	99	6.5	e	500	28	3	154	1.3	0	0	1	1	98.5781	173.61	3.30712	-10
47	32	Male	Right	Yes	177	166	154	146	99	6.5	e	500	29	3	168.75	1.3	1	0	1	1	102.768	198.209	2.97268	-4
47	32	Male	Right	Yes	177	166	154	146	99	6.5	e	500	30	3	183.5	1.3	0	0	1	1	81.0595	163.048	3.45325	-6
47	32	Male	Right	Yes	177	166	154	146	99	6.5	e	500	31	4	168.75	1.3	1	0	1	1	90.7834	170.528	2.95995	-6
47	32	Male	Right	Yes	177	166	154	146	99	6.5	e	500	32	4	183.5	1.3	0	0	1	1	80.4484	161.625	2.98656	-6
47	32	Male	Right	Yes	177	166	154	146	99	6.5	e	500	33	4	154	1.3	1	0	1	1	97.0572	170.094	3.66656	-9
47	32	Male	Right	Yes	177	166	154	146	99	6.5	e	500	34	4	168.75	1.3	0	0	1	1	83.4767	153.885	4.01311	-9
47	32	Male	Right	Yes	177	166	154	146	99	6.5	e	500	35	4	124.5	1.3	1	0	1	1	111.248	175.05	3.51996	-15
47	32	Male	Right	Yes	177	166	154	146	99	6.5	e	500	36	4	124.5	1.3	0	0	1	1	109.917	171.602	3.41321	-15
47	32	Male	Right	Yes	177	166	154	146	99	6.5	e	500	37	4	139.25	1.3	1	0	1	1	107.592	180.467	2.94704	-14
47	32	Male	Right	Yes	177	166	154	146	99	6.5	e	500	38	4	139.25	1.3	0	0	1	1	103.229	169.81	3.2795	-14
47	32	Male	Right	Yes	177	166	154	146	99	6.5	e	500	39	4	154	1.3	0	0	1	1	94.6525	164.579	2.38714	-12
47	32	Male	Right	Yes	177	166	154	146	99	6.5	e	500	40	4	183.5	1.3	1	0	1	1	84.4481	170.863	3.27933	-4
47	32	Male	Right	Yes	177	166	154	146	99	6.5	e	500	41	5	168.75	1.3	0	0	1	1	83.9662	155.009	2.74654	-9
47	32	Male	Right	Yes	177	166	154	146	99	6.5	e	500	42	5	154	1.3	0	0	1	1	97.1887	170.397	3.31994	-10
47	32	Male	Right	Yes	177	166	154	146	99	6.5	e	500	43	5	183.5	1.3	1	0	1	1	85.1045	172.365	2.34651	-5
47	32	Male	Right	Yes	177	166	154	146	99	6.5	e	500	44	5	139.25	1.3	1	0	1	1	102.481	168.024	3.4799	-13
47	32	Male	Right	Yes	177	166	154	146	99	6.5	e	500	45	5	183.5	1.3	0	0	1	1	84.464	170.9	5.57321	-5
47	32	Male	Right	Yes	177	166	154	146	99	6.5	e	500	46	5	168.75	1.3	1	0	1	1	87.7703	163.688	7.5464	-8
47	32	Male	Right	Yes	177	166	154	146	99	6.5	e	500	47	5	124.5	1.3	0	0	1	1	108.473	167.929	4.33326	-18
47	32	Male	Right	Yes	177	166	154	146	99	6.5	e	500	48	5	124.5	1.3	1	0	1	1	116.035	188.005	2.7999	-18
47	32	Male	Right	Yes	177	166	154	146	99	6.5	e	500	49	5	154	1.3	1	0	1	1	94.5242	164.287	4.31987	-12
47	32	Male	Right	Yes	177	166	154	146	99	6.5	e	500	50	5	139.25	1.3	0	0	1	1	101.163	164.904	3.69318	-15
47	32	Male	Right	Yes	177	166	154	146	99	6.5	e	500	51	6	124.5	1.3	0	0	1	1	106.796	163.738	4.54652	-17
47	32	Male	Right	Yes	177	166	154	146	99	6.5	e	500	52	6	183.5	1.3	0	0	1	1	82.7995	167.076	4.22654	-3
47	32	Male	Right	Yes	177	166	154	146	99	6.5	e	500	53	6	154	1.3	1	0	1	1	96.9591	169.868	3.7869	-11
47	32	Male	Right	Yes	177	166	154	146	99	6.5	e	500	54	6	183.5	1.3	1	0	1	1	83.1664	167.921	2.33344	-3
47	32	Male	Right	Yes	177	166	154	146	99	6.5	e	500	55	6	139.25	1.3	0	0	1	1	100.167	162.563	4.23934	-14
47	32	Male	Right	Yes	177	166	154	146	99	6.5	e	500	56	6	168.75	1.3	1	0	1	1	89.8685	168.452	2.49372	-7
47	32	Male	Right	Yes	177	166	154	146	99	6.5	e	500	57	6	168.75	1.3	0	0	1	1	84.7937	156.905	4.06663	-8
47	32	Male	Right	Yes	177	166	154	146	99	6.5	e	500	58	6	154	1.3	0	0	1	1	93.5143	161.984	3.31942	-10
47	32	Male	Right	Yes	177	166	154	146	99	6.5	e	500	59	6	139.25	1.3	1	0	1	1	98.4134	158.478	2.57321	-11
47	32	Male	Right	Yes	177	166	154	146	99	6.5	e	500	60	6	124.5	1.3	1	0	1	1	103.541	155.808	3.24029	-14
47	32	Male	Right	Yes	177	166	154	146	99	6.5	e	500	61	7	124.5	1.3	1	0	1	1	103.133	154.831	2.23952	-14
47	32	Male	Right	Yes	177	166	154	146	99	6.5	e	500	62	7	183.5	1.3	1	0	1	1	78.4339	156.895	3.06667	-5
47	32	Male	Right	Yes	177	166	154	146	99	6.5	e	500	63	7	154	1.3	1	0	1	1	92.0801	158.722	2.82695	-10
47	32	Male	Right	Yes	177	166	154	146	99	6.5	e	500	64	7	183.5	1.3	0	0	1	1	81.9479	165.109	4.11937	-7
47	32	Male	Right	Yes	177	166	154	146	99	6.5	e	500	65	7	124.5	1.3	0	0	1	1	108.296	167.483	2.95995	-16
47	32	Male	Right	Yes	177	166	154	146	99	6.5	e	500	66	7	168.75	1.3	1	0	1	1	89.4496	167.501	2.69317	-7
47	32	Male	Right	Yes	177	166	154	146	99	6.5	e	500	67	7	168.75	1.3	0	0	1	1	83.5659	154.09	3.59991	-7
47	32	Male	Right	Yes	177	166	154	146	99	6.5	e	500	68	7	139.25	1.3	1	0	1	1	107.084	179.204	3.03992	-14
47	32	Male	Right	Yes	177	166	154	146	99	6.5	e	500	69	7	154	1.3	0	0	1	1	94.4441	164.103	5.95981	-11
47	32	Male	Right	Yes	177	166	154	146	99	6.5	e	500	70	7	139.25	1.3	0	0	1	1	102.134	167.199	2.56036	-15
47	32	Male	Right	Yes	177	166	154	146	99	6.5	e	500	71	8	168.75	1.3	0	0	1	1	83.7428	154.496	3.09274	-9
47	32	Male	Right	Yes	177	166	154	146	99	6.5	e	500	72	8	154	1.3	0	0	1	1	93.1362	161.123	3.42666	-10
47	32	Male	Right	Yes	177	166	154	146	99	6.5	e	500	73	8	139.25	1.3	0	0	1	1	98.7991	159.373	3.05318	-13
47	32	Male	Right	Yes	177	166	154	146	99	6.5	e	500	74	8	139.25	1.3	1	0	1	1	100.978	164.468	2.9733	-13
47	32	Male	Right	Yes	177	166	154	146	99	6.5	e	500	75	8	124.5	1.3	1	0	1	1	106.815	163.786	2.4932	-14
47	32	Male	Right	Yes	177	166	154	146	99	6.5	e	500	76	8	154	1.3	1	0	1	1	93.5777	162.128	1.98659	-11
47	32	Male	Right	Yes	177	166	154	146	99	6.5	e	500	77	8	183.5	1.3	0	0	1	1	82.3527	166.045	3.93325	-7
47	32	Male	Right	Yes	177	166	154	146	99	6.5	e	500	78	8	168.75	1.3	1	0	1	1	89.5495	167.728	2.27989	-8
47	32	Male	Right	Yes	177	166	154	146	99	6.5	e	500	79	8	183.5	1.3	1	0	1	1	83.5712	168.852	2.02705	-6
47	32	Male	Right	Yes	177	166	154	146	99	6.5	e	500	80	8	124.5	1.3	0	0	1	1	103.193	154.974	3.75952	-17
47	32	Male	Right	Yes	177	166	154	146	99	6.5	e	500	81	9	139.25	1.3	0	0	1	1	100.167	162.564	3.35983	-16
47	32	Male	Right	Yes	177	166	154	146	99	6.5	e	500	82	9	154	1.3	0	0	1	1	92.3968	159.441	2.37328	-11
47	32	Male	Right	Yes	177	166	154	146	99	6.5	e	500	83	9	124.5	1.3	0	0	1	1	103.499	155.708	2.51993	-16
47	32	Male	Right	Yes	177	166	154	146	99	6.5	e	500	84	9	168.75	1.3	0	0	1	1	84.9286	157.213	2.58695	-9
47	32	Male	Right	Yes	177	166	154	146	99	6.5	e	500	85	9	124.5	1.3	1	0	1	1	103.067	154.672	4.53326	-20
47	32	Male	Right	Yes	177	166	154	146	99	6.5	e	500	86	9	154	1.3	1	0	1	1	97.2538	170.547	2.31946	-13
47	32	Male	Right	Yes	177	166	154	146	99	6.5	e	500	87	9	183.5	1.3	0	0	1	1	76.932	153.325	2.70661	-6
47	32	Male	Right	Yes	177	166	154	146	99	6.5	e	500	88	9	139.25	1.3	1	0	1	1	101.657	166.071	4.51987	-15
47	32	Male	Right	Yes	177	166	154	146	99	6.5	e	500	89	9	183.5	1.3	1	0	1	1	83.9878	169.808	3.35992	-5
47	32	Male	Right	Yes	177	166	154	146	99	6.5	e	500	90	9	168.75	1.3	1	0	1	1	89.6149	167.876	2.3465	-8
47	32	Male	Right	Yes	177	166	154	146	99	6.5	e	500	91	10	139.25	1.3	0	0	1	1	98.4643	158.596	3.39987	-14
47	32	Male	Right	Yes	177	166	154	146	99	6.5	e	500	92	10	168.75	1.3	1	0	1	1	89.3051	167.173	2.3067	-9
47	32	Male	Right	Yes	177	166	154	146	99	6.5	e	500	93	10	183.5	1.3	0	0	1	1	79.2804	158.89	4.05321	-7
47	32	Male	Right	Yes	177	166	154	146	99	6.5	e	500	94	10	139.25	1.3	1	0	1	1	105.26	174.716	3.12032	-16
47	32	Male	Right	Yes	177	166	154	146	99	6.5	e	500	95	10	124.5	1.3	0	0	1	1	102.743	153.899	2.54617	-18
47	32	Male	Right	Yes	177	166	154	146	99	6.5	e	500	96	10	183.5	1.3	1	0	1	1	83.4522	168.578	2.29336	-3
47	32	Male	Right	Yes	177	166	154	146	99	6.5	e	500	97	10	154	1.3	1	0	1	1	89.8079	153.564	2.3198	-12
47	32	Male	Right	Yes	177	166	154	146	99	6.5	e	500	98	10	154	1.3	0	0	1	1	99.0486	174.703	3.99989	-12
47	32	Male	Right	Yes	177	166	154	146	99	6.5	e	500	99	10	168.75	1.3	0	0	1	1	86.0318	159.732	2.74658	-10
[truncated: 301 more rows]

## Sheet: Variable annotation
ParticipantID	the number used as the participant's identifier throughout the experiment	removed for anonymization							t
ParticipantAge	the participant's age (years)
Gender	the participant's gender (male or female)
Handedness	the participant's handedness (right, left or both)
HasStereovision	the result from the Stereo Fly test (Stereo Optical Co., Inc., Chicago, IL) (yes or no)
Bodyheight	the participant's total body height/length (cm), measured at the highest point of the head with shoes on (as she has in the rest of the experiment)
Eyeheight	the height on the body of the participant's eyes (cm), measured at the pupils
Chinheight	the height on the body of the participant's chin (cm), measured at the lower border
Shoulderheight	the height on the body of the participant's shoulder's (cm), measured at the acromion
Hipheight	the height on the body of the participant's hips (cm), measured at the greater trochanter
Interpupillarydistance	the distance between the two pupils of the participant: not measured during this experiment as the Oculus Rift DK2 does not allow adjusting for it; therefore set at the population mean of 6.5 cm
Facingdirection	the geographical direction the participant was facing in (e for East, n for North, s for South or w for West, or a possible combination of two of these letters)
TrialDelay	inter-trial interval (ms)
TrialNumber	number of the trial based on the trials' temporal order
BlockNumber	10 blocks (1-10): every block contains one trial for each possible combination of pointer height (2) and pointer starting direction (5) in randomized order (= 10 trials), this repeated 10 times making for 10 blocks (= 100 trials) per participant
OriginHeight	pointer height (cm)
SkewerDistance	the distance of the pointer from the participant, set at 1.3 m for the whole experiment
IsSkewerstartingorientationup	pointer starting direction (0 = down; 1 = up)
IsSkewerAnimated	always 0, i.e. no, as the participant himself performed the pointer rotations
Angularspeed	the maximum angular speed of the pointer during rotations: always 1, a default number with no further meaning, as it was fixed throughout the experiment
Skewerlength	the length of the pointer: always 1, as the length of the pointer was fixed throughout the experiment at 25 cm
ChosenAngle	the angle (degrees of arc), with the invisible plane to which the back of the pointer was fixed, at which the pointer was stopped
PointingHeightonBody	the height on the body (cm) where a straight extension of the pointer would intersect with the body
StartingTime	a time stamp for the start of the trial (dd/mm/yy hh:mm:ss AM/PM), i.e. the start of the presentation of the pointer stimulus (= the DecisionTime of the previous trial)	removed for anonymization
DecisionTime	a time stamp for the end of the trial (dd/mm/yy hh:mm:ss AM/PM), i.e. the moment of the confirmation button press by the participant	removed for anonymization
DeltaTime	the difference between DecisionTime and StartingTime (s)
ParticipantPitch	the pitch of the participant's head at DecisionTime (degrees of arc), relative to the calibrated 0° of straight-ahead
